# Supplementary material for: N,N-Dicyclo­hexyl­cyclo­hexa­ne­carboxamide
Source: Acta Crystallogr Sect E Struct Rep Online. 2012 Jun 27;68(Pt 7):o2215. doi: 10.1107/S1600536812027766 (PMC3394010; doi:10.1107/S1600536812027766)
Supplement: Supplementary file 1 [file e-68-o2215-sup1.cif]

##############################################################################
#                                                                            #
# This CIF contains the data in a paper accepted for publication in          #
# Acta Crystallographica Section E. It conforms to the requirements of       #
# Notes for Authors for Acta Crystallographica Section E, and has been       #
# peer reviewed under the auspices of the IUCr Commission on Journals.       #
#                                                                            #
# Full details of the Crystallographic Information File format               #
# are given in the paper "The Crystallographic Information File (CIF):       #
# a New Standard Archive File for Crystallography" by S. R. Hall, F. H.      #
# Allen and I. D. Brown [Acta Cryst. (1991), A47, 655-685].                  #
#                                                                            #
# The current version of the core CIF dictionary is obtainable from          #
# ftp://ftp.iucr.org/pub/cif_core.dic.                                       #
#                                                                            #
# Software is freely available for graphical display of the structure(s)     #
# in this CIF. For information consult the CIF software page                 #
# http://www.iucr.org/resources/cif/software.                                #
#                                                                            #
# This file may be used for bona fide research purposes within the           #
# scientific community so long as proper attribution is given to the journal # 
# article from which it was obtained.                                        #
#                                                                            #
##############################################################################
data_I
_audit_creation_method     SHELXL-97
_chemical_name_systematic
;
<i>N</i>,<i>N</i>-Dicyclohexylcyclohexanecarboxamide
;
_chemical_name_common     ?
_chemical_formula_moiety     'C19 H33 N O'
_chemical_formula_sum     'C19 H33 N O'
_chemical_formula_iupac     'C19 H33 N O'
_chemical_formula_weight     291.46
_chemical_melting_point     ?
_symmetry_cell_setting     monoclinic
_symmetry_space_group_name_H-M     'P 21/c'
_symmetry_space_group_name_Hall     '-P 2ybc'
loop_
    _symmetry_equiv_pos_as_xyz
    'x, y, z'
    '-x, y+1/2, -z+1/2'
    '-x, -y, -z'
    'x, -y-1/2, z-1/2'
_cell_length_a     9.8237(3)
_cell_length_b     16.8736(5)
_cell_length_c     10.8886(3)
_cell_angle_alpha     90.00
_cell_angle_beta     102.890(3)
_cell_angle_gamma     90.00
_cell_volume     1759.42(10)
_cell_formula_units_Z     4
_cell_measurement_reflns_used     5299
_cell_measurement_theta_min     4.1617
_cell_measurement_theta_max     71.1369
_cell_measurement_temperature     173(2)
_exptl_crystal_description     chunk
_exptl_crystal_colour     colourless
_exptl_crystal_size_max     0.44
_exptl_crystal_size_mid     0.38
_exptl_crystal_size_min     0.18
_exptl_crystal_density_diffrn     1.100
_exptl_crystal_density_meas     ?
_exptl_crystal_density_method     'not measured'
_exptl_crystal_F_000     648
_exptl_absorpt_coefficient_mu     0.502
_exptl_absorpt_correction_type     multi-scan
_exptl_absorpt_process_details     '(CrysAlis PRO; Agilent, 2012)'
_exptl_absorpt_correction_T_min     0.94008
_exptl_absorpt_correction_T_max     1.00000
_exptl_special_details
;
Agilent Technologies, (2012). CrysAlisPro,
Version 1.171.35.21 (release 20-01-2012 CrysAlis171 .NET)
(compiled Jan 23 2012,18:06:46)
Empirical absorption correction using spherical harmonics,
 implemented in SCALE3 ABSPACK scaling algorithm.
;
_diffrn_ambient_temperature     173(2)
_diffrn_radiation_type     CuK\a
_diffrn_radiation_wavelength     1.54184
_diffrn_radiation_source     'Enhance (Cu) X-ray Source'
_diffrn_radiation_monochromator     graphite
_diffrn_measurement_device_type     'Agilent Xcalibur Eos Gemini'
_diffrn_measurement_method     '\w scans'
_diffrn_detector_area_resol_mean     16.1500
_diffrn_reflns_number     10594
_diffrn_reflns_av_R_equivalents     0.0283
_diffrn_reflns_av_sigmaI/netI     0.0245
_diffrn_reflns_theta_min     4.62
_diffrn_reflns_theta_max     71.28
_diffrn_reflns_theta_full     67.50
_diffrn_measured_fraction_theta_max     0.988
_diffrn_measured_fraction_theta_full     0.999
_diffrn_reflns_limit_h_min     -11
_diffrn_reflns_limit_h_max     9
_diffrn_reflns_limit_k_min     -20
_diffrn_reflns_limit_k_max     18
_diffrn_reflns_limit_l_min     -13
_diffrn_reflns_limit_l_max     13
_refine_special_details
;
Refinement of <i>F</i>^2^ against ALL reflections. The weighted <i>R</i>-factor
<i>wR</i> and goodness of fit <i>S</i> are based on <i>F</i>^2^, conventional
<i>R</i>-factors <i>R</i> are based on <i>F</i>, with <i>F</i> set to zero for
negative <i>F</i>^2^. The threshold expression of <i>F</i>^2^ >
\s(<i>F</i>^2^) is used only for calculating <i>R</i>-factors(gt) <i>etc</i>.
and is not relevant to the choice of reflections for refinement.
<i>R</i>-factors based on <i>F</i>^2^ are statistically about twice as large
as those based on <i>F</i>, and <i>R</i>- factors based on ALL data will be
even larger.
;
_reflns_number_total     3369
_reflns_number_gt     3023
_reflns_threshold_expression     I>2sigma(I)
_refine_ls_structure_factor_coef     Fsqd
_refine_ls_matrix_type     full
_refine_ls_R_factor_all     0.0479
_refine_ls_R_factor_gt     0.0443
_refine_ls_wR_factor_gt     0.1191
_refine_ls_wR_factor_ref     0.1227
_refine_ls_goodness_of_fit_ref     1.048
_refine_ls_restrained_S_all     1.048
_refine_ls_number_reflns     3369
_refine_ls_number_parameters     190
_refine_ls_number_restraints     0
_refine_ls_hydrogen_treatment     constr
_refine_ls_weighting_scheme     calc
_refine_ls_weighting_details
         'calc w=1/[\s^2^(Fo^2^)+(0.0730P)^2^+0.3063P] where P=(Fo^2^+2Fc^2^)/3'
_atom_sites_solution_hydrogens     geom
_atom_sites_solution_primary     direct
_atom_sites_solution_secondary     difmap
_refine_ls_shift/su_max     0.000
_refine_ls_shift/su_mean     0.000
_refine_diff_density_max     0.250
_refine_diff_density_min     -0.188
_refine_ls_extinction_method     none
_refine_ls_extinction_coef     ?
loop_
    _atom_type_symbol
    _atom_type_description
    _atom_type_scat_dispersion_real
    _atom_type_scat_dispersion_imag
    _atom_type_scat_source
    'C' 'C' 0.0181 0.0091
                         'International Tables Vol C Tables 4.2.6.8 and 6.1.1.4'
    'H' 'H' 0.0000 0.0000
                         'International Tables Vol C Tables 4.2.6.8 and 6.1.1.4'
    'N' 'N' 0.0311 0.0180
                         'International Tables Vol C Tables 4.2.6.8 and 6.1.1.4'
    'O' 'O' 0.0492 0.0322
                         'International Tables Vol C Tables 4.2.6.8 and 6.1.1.4'
_computing_data_collection     '<i>CrysAlis PRO</i> (Agilent, 2012)'
_computing_cell_refinement     '<i>CrysAlis PRO</i> (Agilent, 2012)'
_computing_data_reduction     '<i>CrysAlis RED</i> (Agilent, 2012)'
_computing_structure_solution     '<i>SHELXS97</i> (Sheldrick, 2008)'
_computing_structure_refinement     '<i>SHELXL97</i> (Sheldrick, 2008)'
_computing_molecular_graphics     '<i>SHELXTL</i> (Sheldrick, 2008)'
_computing_publication_material     '<i>SHELXTL</i> (Sheldrick, 2008)'
loop_
    _atom_site_type_symbol
    _atom_site_label
    _atom_site_fract_x
    _atom_site_fract_y
    _atom_site_fract_z
    _atom_site_U_iso_or_equiv
    _atom_site_adp_type
    _atom_site_calc_flag
    _atom_site_refinement_flags
    _atom_site_occupancy
    _atom_site_symmetry_multiplicity
    _atom_site_disorder_assembly
    _atom_site_disorder_group
    N N1 0.32349(9) 0.15353(5) 0.74526(8) 0.0246(2) Uani d . 1 1 . .
    O O1 0.41858(10) 0.24422(5) 0.89266(8) 0.0357(2) Uani d . 1 1 . .
    C C1 0.41307(11) 0.21416(6) 0.78858(10) 0.0248(2) Uani d . 1 1 . .
    C C2 0.51580(11) 0.24121(6) 0.71036(10) 0.0247(2) Uani d . 1 1 . .
    H H2 0.4683 0.2412 0.6211 0.030 Uiso calc R 1 1 . .
    C C3 0.63773(12) 0.18184(7) 0.73050(12) 0.0316(3) Uani d . 1 1 . .
    H H3A 0.6814 0.1789 0.8195 0.038 Uiso calc R 1 1 . .
    H H3B 0.6021 0.1296 0.7032 0.038 Uiso calc R 1 1 . .
    C C4 0.74652(13) 0.20629(8) 0.65716(13) 0.0383(3) Uani d . 1 1 . .
    H H4A 0.8240 0.1693 0.6747 0.046 Uiso calc R 1 1 . .
    H H4B 0.7053 0.2044 0.5675 0.046 Uiso calc R 1 1 . .
    C C5 0.80004(13) 0.28975(8) 0.69353(13) 0.0395(3) Uani d . 1 1 . .
    H H5A 0.8490 0.2905 0.7814 0.047 Uiso calc R 1 1 . .
    H H5B 0.8654 0.3052 0.6430 0.047 Uiso calc R 1 1 . .
    C C6 0.67966(14) 0.34838(7) 0.67307(12) 0.0371(3) Uani d . 1 1 . .
    H H6A 0.6355 0.3506 0.5841 0.045 Uiso calc R 1 1 . .
    H H6B 0.7154 0.4008 0.6992 0.045 Uiso calc R 1 1 . .
    C C7 0.57121(13) 0.32470(7) 0.74771(11) 0.0307(3) Uani d . 1 1 . .
    H H7A 0.4945 0.3622 0.7312 0.037 Uiso calc R 1 1 . .
    H H7B 0.6134 0.3261 0.8372 0.037 Uiso calc R 1 1 . .
    C C8 0.29903(11) 0.12078(6) 0.61624(10) 0.0233(2) Uani d . 1 1 . .
    H H8 0.3593 0.1500 0.5715 0.028 Uiso calc R 1 1 . .
    C C9 0.33861(12) 0.03328(7) 0.61448(11) 0.0292(3) Uani d . 1 1 . .
    H H9A 0.2805 0.0024 0.6578 0.035 Uiso calc R 1 1 . .
    H H9B 0.4352 0.0263 0.6586 0.035 Uiso calc R 1 1 . .
    C C10 0.31939(13) 0.00374(7) 0.47898(12) 0.0340(3) Uani d . 1 1 . .
    H H10A 0.3821 0.0323 0.4374 0.041 Uiso calc R 1 1 . .
    H H10B 0.3430 -0.0521 0.4795 0.041 Uiso calc R 1 1 . .
    C C11 0.16953(14) 0.01560(8) 0.40628(12) 0.0369(3) Uani d . 1 1 . .
    H H11A 0.1076 -0.0167 0.4434 0.044 Uiso calc R 1 1 . .
    H H11B 0.1606 -0.0014 0.3197 0.044 Uiso calc R 1 1 . .
    C C12 0.12716(15) 0.10224(8) 0.40858(12) 0.0381(3) Uani d . 1 1 . .
    H H12A 0.0298 0.1079 0.3662 0.046 Uiso calc R 1 1 . .
    H H12B 0.1825 0.1337 0.3632 0.046 Uiso calc R 1 1 . .
    C C13 0.14821(12) 0.13330(7) 0.54369(11) 0.0286(3) Uani d . 1 1 . .
    H H13A 0.1259 0.1893 0.5419 0.034 Uiso calc R 1 1 . .
    H H13B 0.0853 0.1058 0.5864 0.034 Uiso calc R 1 1 . .
    C C14 0.23915(12) 0.11819(6) 0.82848(10) 0.0257(3) Uani d . 1 1 . .
    H H14 0.1855 0.0750 0.7804 0.031 Uiso calc R 1 1 . .
    C C15 0.13228(13) 0.17564(7) 0.86046(12) 0.0334(3) Uani d . 1 1 . .
    H H15A 0.0738 0.1963 0.7833 0.040 Uiso calc R 1 1 . .
    H H15B 0.1803 0.2199 0.9082 0.040 Uiso calc R 1 1 . .
    C C16 0.04124(15) 0.13386(9) 0.93748(13) 0.0417(3) Uani d . 1 1 . .
    H H16A -0.0231 0.1717 0.9604 0.050 Uiso calc R 1 1 . .
    H H16B -0.0132 0.0928 0.8866 0.050 Uiso calc R 1 1 . .
    C C17 0.12985(17) 0.09710(9) 1.05623(13) 0.0473(4) Uani d . 1 1 . .
    H H17A 0.0699 0.0692 1.1015 0.057 Uiso calc R 1 1 . .
    H H17B 0.1780 0.1387 1.1106 0.057 Uiso calc R 1 1 . .
    C C18 0.23659(16) 0.03963(9) 1.02435(13) 0.0445(3) Uani d . 1 1 . .
    H H18A 0.1883 -0.0047 0.9769 0.053 Uiso calc R 1 1 . .
    H H18B 0.2947 0.0190 1.1017 0.053 Uiso calc R 1 1 . .
    C C19 0.32894(13) 0.08035(8) 0.94690(12) 0.0342(3) Uani d . 1 1 . .
    H H19A 0.3852 0.1208 0.9976 0.041 Uiso calc R 1 1 . .
    H H19B 0.3915 0.0417 0.9230 0.041 Uiso calc R 1 1 . .
loop_
    _atom_site_aniso_label
    _atom_site_aniso_U_11
    _atom_site_aniso_U_22
    _atom_site_aniso_U_33
    _atom_site_aniso_U_12
    _atom_site_aniso_U_13
    _atom_site_aniso_U_23
    N1 0.0262(5) 0.0280(5) 0.0215(5) -0.0046(4) 0.0095(4) -0.0030(3)
    O1 0.0446(5) 0.0404(5) 0.0246(4) -0.0135(4) 0.0129(4) -0.0098(3)
    C1 0.0266(5) 0.0262(5) 0.0217(5) -0.0017(4) 0.0054(4) -0.0009(4)
    C2 0.0260(5) 0.0269(5) 0.0213(5) -0.0051(4) 0.0053(4) -0.0025(4)
    C3 0.0292(6) 0.0282(6) 0.0379(6) -0.0031(5) 0.0087(5) -0.0028(5)
    C4 0.0292(6) 0.0391(7) 0.0497(8) -0.0049(5) 0.0151(5) -0.0089(6)
    C5 0.0312(6) 0.0454(7) 0.0439(7) -0.0142(5) 0.0129(5) -0.0067(6)
    C6 0.0437(7) 0.0309(6) 0.0386(7) -0.0138(5) 0.0133(5) -0.0035(5)
    C7 0.0360(6) 0.0265(6) 0.0309(6) -0.0062(5) 0.0104(5) -0.0038(4)
    C8 0.0249(5) 0.0251(5) 0.0214(5) -0.0045(4) 0.0083(4) -0.0027(4)
    C9 0.0288(6) 0.0295(6) 0.0291(6) 0.0023(4) 0.0059(4) -0.0039(4)
    C10 0.0374(7) 0.0314(6) 0.0344(7) -0.0002(5) 0.0109(5) -0.0101(5)
    C11 0.0402(7) 0.0367(7) 0.0319(6) -0.0079(5) 0.0039(5) -0.0111(5)
    C12 0.0425(7) 0.0395(7) 0.0276(6) 0.0021(5) -0.0022(5) -0.0024(5)
    C13 0.0301(6) 0.0276(6) 0.0273(6) 0.0012(4) 0.0050(5) -0.0001(4)
    C14 0.0279(6) 0.0278(5) 0.0233(5) -0.0041(4) 0.0101(4) -0.0010(4)
    C15 0.0339(6) 0.0362(6) 0.0345(6) 0.0019(5) 0.0171(5) 0.0011(5)
    C16 0.0394(7) 0.0505(8) 0.0424(7) -0.0029(6) 0.0245(6) -0.0021(6)
    C17 0.0567(9) 0.0587(9) 0.0332(7) -0.0126(7) 0.0242(6) 0.0014(6)
    C18 0.0524(8) 0.0470(8) 0.0359(7) -0.0061(6) 0.0132(6) 0.0137(6)
    C19 0.0342(6) 0.0383(7) 0.0307(6) -0.0018(5) 0.0085(5) 0.0064(5)
_geom_special_details
;
All e.s.d.'s (except the e.s.d. in the dihedral angle between two l.s. planes)
are estimated using the full covariance matrix. The cell e.s.d.'s are taken
into account individually in the estimation of e.s.d.'s in distances, angles
and torsion angles; correlations between e.s.d.'s in cell parameters are only
used when they are defined by crystal symmetry. An approximate (isotropic)
treatment of cell e.s.d.'s is used for estimating e.s.d.'s involving l.s.
planes.
;
loop_
    _geom_bond_atom_site_label_1
    _geom_bond_atom_site_label_2
    _geom_bond_site_symmetry_2
    _geom_bond_distance
    _geom_bond_publ_flag
    N1 C1 . 1.3634(14) ?
    N1 C8 . 1.4785(13) ?
    N1 C14 . 1.4826(13) ?
    O1 C1 . 1.2317(13) ?
    C1 C2 . 1.5283(15) ?
    C2 C7 . 1.5322(14) ?
    C2 C3 . 1.5392(16) ?
    C2 H2 . 0.9800 ?
    C3 C4 . 1.5267(17) ?
    C3 H3A . 0.9700 ?
    C3 H3B . 0.9700 ?
    C4 C5 . 1.5243(18) ?
    C4 H4A . 0.9700 ?
    C4 H4B . 0.9700 ?
    C5 C6 . 1.520(2) ?
    C5 H5A . 0.9700 ?
    C5 H5B . 0.9700 ?
    C6 C7 . 1.5302(17) ?
    C6 H6A . 0.9700 ?
    C6 H6B . 0.9700 ?
    C7 H7A . 0.9700 ?
    C7 H7B . 0.9700 ?
    C8 C9 . 1.5279(15) ?
    C8 C13 . 1.5302(15) ?
    C8 H8 . 0.9800 ?
    C9 C10 . 1.5286(16) ?
    C9 H9A . 0.9700 ?
    C9 H9B . 0.9700 ?
    C10 C11 . 1.5212(18) ?
    C10 H10A . 0.9700 ?
    C10 H10B . 0.9700 ?
    C11 C12 . 1.5218(18) ?
    C11 H11A . 0.9700 ?
    C11 H11B . 0.9700 ?
    C12 C13 . 1.5316(16) ?
    C12 H12A . 0.9700 ?
    C12 H12B . 0.9700 ?
    C13 H13A . 0.9700 ?
    C13 H13B . 0.9700 ?
    C14 C15 . 1.5252(16) ?
    C14 C19 . 1.5300(16) ?
    C14 H14 . 0.9800 ?
    C15 C16 . 1.5279(16) ?
    C15 H15A . 0.9700 ?
    C15 H15B . 0.9700 ?
    C16 C17 . 1.521(2) ?
    C16 H16A . 0.9700 ?
    C16 H16B . 0.9700 ?
    C17 C18 . 1.524(2) ?
    C17 H17A . 0.9700 ?
    C17 H17B . 0.9700 ?
    C18 C19 . 1.5323(17) ?
    C18 H18A . 0.9700 ?
    C18 H18B . 0.9700 ?
    C19 H19A . 0.9700 ?
    C19 H19B . 0.9700 ?
loop_
    _geom_angle_atom_site_label_1
    _geom_angle_atom_site_label_2
    _geom_angle_atom_site_label_3
    _geom_angle_site_symmetry_1
    _geom_angle_site_symmetry_3
    _geom_angle
    _geom_angle_publ_flag
    C1 N1 C8 . . 124.39(9) ?
    C1 N1 C14 . . 119.73(9) ?
    C8 N1 C14 . . 115.84(8) ?
    O1 C1 N1 . . 121.32(10) ?
    O1 C1 C2 . . 119.40(10) ?
    N1 C1 C2 . . 119.13(9) ?
    C1 C2 C7 . . 111.49(9) ?
    C1 C2 C3 . . 108.41(9) ?
    C7 C2 C3 . . 109.97(9) ?
    C1 C2 H2 . . 109.0 ?
    C7 C2 H2 . . 109.0 ?
    C3 C2 H2 . . 109.0 ?
    C4 C3 C2 . . 111.28(10) ?
    C4 C3 H3A . . 109.4 ?
    C2 C3 H3A . . 109.4 ?
    C4 C3 H3B . . 109.4 ?
    C2 C3 H3B . . 109.4 ?
    H3A C3 H3B . . 108.0 ?
    C5 C4 C3 . . 110.79(10) ?
    C5 C4 H4A . . 109.5 ?
    C3 C4 H4A . . 109.5 ?
    C5 C4 H4B . . 109.5 ?
    C3 C4 H4B . . 109.5 ?
    H4A C4 H4B . . 108.1 ?
    C6 C5 C4 . . 110.57(10) ?
    C6 C5 H5A . . 109.5 ?
    C4 C5 H5A . . 109.5 ?
    C6 C5 H5B . . 109.5 ?
    C4 C5 H5B . . 109.5 ?
    H5A C5 H5B . . 108.1 ?
    C5 C6 C7 . . 111.31(10) ?
    C5 C6 H6A . . 109.4 ?
    C7 C6 H6A . . 109.4 ?
    C5 C6 H6B . . 109.4 ?
    C7 C6 H6B . . 109.4 ?
    H6A C6 H6B . . 108.0 ?
    C6 C7 C2 . . 110.33(10) ?
    C6 C7 H7A . . 109.6 ?
    C2 C7 H7A . . 109.6 ?
    C6 C7 H7B . . 109.6 ?
    C2 C7 H7B . . 109.6 ?
    H7A C7 H7B . . 108.1 ?
    N1 C8 C9 . . 112.66(9) ?
    N1 C8 C13 . . 111.86(9) ?
    C9 C8 C13 . . 110.29(9) ?
    N1 C8 H8 . . 107.2 ?
    C9 C8 H8 . . 107.2 ?
    C13 C8 H8 . . 107.2 ?
    C8 C9 C10 . . 110.50(9) ?
    C8 C9 H9A . . 109.6 ?
    C10 C9 H9A . . 109.6 ?
    C8 C9 H9B . . 109.6 ?
    C10 C9 H9B . . 109.6 ?
    H9A C9 H9B . . 108.1 ?
    C11 C10 C9 . . 110.87(10) ?
    C11 C10 H10A . . 109.5 ?
    C9 C10 H10A . . 109.5 ?
    C11 C10 H10B . . 109.5 ?
    C9 C10 H10B . . 109.5 ?
    H10A C10 H10B . . 108.1 ?
    C10 C11 C12 . . 110.75(10) ?
    C10 C11 H11A . . 109.5 ?
    C12 C11 H11A . . 109.5 ?
    C10 C11 H11B . . 109.5 ?
    C12 C11 H11B . . 109.5 ?
    H11A C11 H11B . . 108.1 ?
    C11 C12 C13 . . 111.45(10) ?
    C11 C12 H12A . . 109.3 ?
    C13 C12 H12A . . 109.3 ?
    C11 C12 H12B . . 109.3 ?
    C13 C12 H12B . . 109.3 ?
    H12A C12 H12B . . 108.0 ?
    C8 C13 C12 . . 110.87(10) ?
    C8 C13 H13A . . 109.5 ?
    C12 C13 H13A . . 109.5 ?
    C8 C13 H13B . . 109.5 ?
    C12 C13 H13B . . 109.5 ?
    H13A C13 H13B . . 108.1 ?
    N1 C14 C15 . . 113.01(9) ?
    N1 C14 C19 . . 112.78(9) ?
    C15 C14 C19 . . 111.69(10) ?
    N1 C14 H14 . . 106.2 ?
    C15 C14 H14 . . 106.2 ?
    C19 C14 H14 . . 106.2 ?
    C14 C15 C16 . . 110.43(10) ?
    C14 C15 H15A . . 109.6 ?
    C16 C15 H15A . . 109.6 ?
    C14 C15 H15B . . 109.6 ?
    C16 C15 H15B . . 109.6 ?
    H15A C15 H15B . . 108.1 ?
    C17 C16 C15 . . 111.15(11) ?
    C17 C16 H16A . . 109.4 ?
    C15 C16 H16A . . 109.4 ?
    C17 C16 H16B . . 109.4 ?
    C15 C16 H16B . . 109.4 ?
    H16A C16 H16B . . 108.0 ?
    C16 C17 C18 . . 111.00(11) ?
    C16 C17 H17A . . 109.4 ?
    C18 C17 H17A . . 109.4 ?
    C16 C17 H17B . . 109.4 ?
    C18 C17 H17B . . 109.4 ?
    H17A C17 H17B . . 108.0 ?
    C17 C18 C19 . . 111.22(11) ?
    C17 C18 H18A . . 109.4 ?
    C19 C18 H18A . . 109.4 ?
    C17 C18 H18B . . 109.4 ?
    C19 C18 H18B . . 109.4 ?
    H18A C18 H18B . . 108.0 ?
    C14 C19 C18 . . 110.50(10) ?
    C14 C19 H19A . . 109.6 ?
    C18 C19 H19A . . 109.6 ?
    C14 C19 H19B . . 109.6 ?
    C18 C19 H19B . . 109.6 ?
    H19A C19 H19B . . 108.1 ?
loop_
    _geom_torsion_atom_site_label_1
    _geom_torsion_atom_site_label_2
    _geom_torsion_atom_site_label_3
    _geom_torsion_atom_site_label_4
    _geom_torsion_site_symmetry_1
    _geom_torsion_site_symmetry_2
    _geom_torsion_site_symmetry_3
    _geom_torsion_site_symmetry_4
    _geom_torsion
    _geom_torsion_publ_flag
    C8 N1 C1 O1 . . . . 172.53(10) ?
    C14 N1 C1 O1 . . . . -5.19(16) ?
    C8 N1 C1 C2 . . . . -11.91(16) ?
    C14 N1 C1 C2 . . . . 170.37(9) ?
    O1 C1 C2 C7 . . . . -23.63(15) ?
    N1 C1 C2 C7 . . . . 160.73(10) ?
    O1 C1 C2 C3 . . . . 97.56(12) ?
    N1 C1 C2 C3 . . . . -78.08(12) ?
    C1 C2 C3 C4 . . . . -178.71(9) ?
    C7 C2 C3 C4 . . . . -56.59(12) ?
    C2 C3 C4 C5 . . . . 56.50(14) ?
    C3 C4 C5 C6 . . . . -56.37(15) ?
    C4 C5 C6 C7 . . . . 57.27(14) ?
    C5 C6 C7 C2 . . . . -57.68(13) ?
    C1 C2 C7 C6 . . . . 176.91(9) ?
    C3 C2 C7 C6 . . . . 56.63(12) ?
    C1 N1 C8 C9 . . . . 118.68(11) ?
    C14 N1 C8 C9 . . . . -63.52(12) ?
    C1 N1 C8 C13 . . . . -116.41(11) ?
    C14 N1 C8 C13 . . . . 61.39(12) ?
    N1 C8 C9 C10 . . . . -176.70(9) ?
    C13 C8 C9 C10 . . . . 57.54(12) ?
    C8 C9 C10 C11 . . . . -57.93(13) ?
    C9 C10 C11 C12 . . . . 56.68(14) ?
    C10 C11 C12 C13 . . . . -55.58(15) ?
    N1 C8 C13 C12 . . . . 177.46(9) ?
    C9 C8 C13 C12 . . . . -56.32(12) ?
    C11 C12 C13 C8 . . . . 55.60(14) ?
    C1 N1 C14 C15 . . . . 65.94(13) ?
    C8 N1 C14 C15 . . . . -111.97(11) ?
    C1 N1 C14 C19 . . . . -61.92(13) ?
    C8 N1 C14 C19 . . . . 120.17(10) ?
    N1 C14 C15 C16 . . . . 175.50(10) ?
    C19 C14 C15 C16 . . . . -56.07(14) ?
    C14 C15 C16 C17 . . . . 56.40(15) ?
    C15 C16 C17 C18 . . . . -56.75(16) ?
    C16 C17 C18 C19 . . . . 56.23(16) ?
    N1 C14 C19 C18 . . . . -175.89(10) ?
    C15 C14 C19 C18 . . . . 55.56(14) ?
    C17 C18 C19 C14 . . . . -55.32(15) ?
loop_
    _geom_hbond_atom_site_label_D
    _geom_hbond_atom_site_label_H
    _geom_hbond_atom_site_label_A
    _geom_hbond_site_symmetry_A
    _geom_hbond_distance_DH
    _geom_hbond_distance_HA
    _geom_hbond_distance_DA
    _geom_hbond_angle_DHA
    C2 H2 O1 4_565 0.98 2.44 3.3861(13) 163
_iucr_refine_instructions_details
;
TITL AH-13_Cu in P21/c #14
CELL 1.54184 9.82369 16.87362 10.88858 90 102.8901 90
ZERR 4 0.00034 0.00047 0.00034 0 0.0033 0
LATT 1
SYMM -X,0.5+Y,0.5-Z
SFAC C  H  N  O
UNIT 76  132  4  4
L.S. 40
HTAB C2 O1_$1
EQIV $1 x, 1/2-y, -1/2+z
BOND $H
FMAP 2
PLAN 15
CONF
ACTA 135
WGHT    0.073000    0.306300
FVAR       8.35974
N1    3    0.323485    0.153526    0.745255    11.00000    0.02621    0.02795 =
         0.02150   -0.00297    0.00954   -0.00461
O1    4    0.418583    0.244223    0.892657    11.00000    0.04464    0.04039 =
         0.02457   -0.00984    0.01290   -0.01353
C1    1    0.413073    0.214164    0.788580    11.00000    0.02656    0.02621 =
         0.02166   -0.00090    0.00543   -0.00170
C2    1    0.515805    0.241209    0.710358    11.00000    0.02602    0.02686 =
         0.02135   -0.00249    0.00530   -0.00507
AFIX  13
H2    2    0.468270    0.241245    0.621087    11.00000   -1.20000
AFIX   0
C3    1    0.637732    0.181838    0.730498    11.00000    0.02923    0.02821 =
         0.03793   -0.00279    0.00866   -0.00310
AFIX  23
H3A   2    0.681366    0.178920    0.819548    11.00000   -1.20000
H3B   2    0.602134    0.129612    0.703191    11.00000   -1.20000
AFIX   0
C4    1    0.746523    0.206291    0.657161    11.00000    0.02918    0.03908 =
         0.04970   -0.00895    0.01515   -0.00486
AFIX  23
H4A   2    0.824015    0.169290    0.674661    11.00000   -1.20000
H4B   2    0.705299    0.204434    0.567542    11.00000   -1.20000
AFIX   0
C5    1    0.800036    0.289754    0.693527    11.00000    0.03123    0.04539 =
         0.04386   -0.00674    0.01290   -0.01422
AFIX  23
H5A   2    0.848964    0.290495    0.781368    11.00000   -1.20000
H5B   2    0.865439    0.305186    0.643007    11.00000   -1.20000
AFIX   0
C6    1    0.679657    0.348384    0.673072    11.00000    0.04370    0.03090 =
         0.03864   -0.00347    0.01328   -0.01384
AFIX  23
H6A   2    0.635513    0.350623    0.584083    11.00000   -1.20000
H6B   2    0.715369    0.400778    0.699161    11.00000   -1.20000
AFIX   0
C7    1    0.571213    0.324701    0.747709    11.00000    0.03603    0.02650 =
         0.03089   -0.00378    0.01037   -0.00621
AFIX  23
H7A   2    0.494466    0.362212    0.731156    11.00000   -1.20000
H7B   2    0.613370    0.326071    0.837169    11.00000   -1.20000
AFIX   0
C8    1    0.299026    0.120775    0.616243    11.00000    0.02495    0.02509 =
         0.02139   -0.00271    0.00829   -0.00452
AFIX  13
H8    2    0.359291    0.150010    0.571461    11.00000   -1.20000
AFIX   0
C9    1    0.338609    0.033282    0.614480    11.00000    0.02877    0.02954 =
         0.02907   -0.00385    0.00586    0.00227
AFIX  23
H9A   2    0.280494    0.002357    0.657802    11.00000   -1.20000
H9B   2    0.435167    0.026301    0.658565    11.00000   -1.20000
AFIX   0
C10   1    0.319393    0.003744    0.478982    11.00000    0.03743    0.03139 =
         0.03442   -0.01008    0.01090   -0.00023
AFIX  23
H10A  2    0.382075    0.032345    0.437444    11.00000   -1.20000
H10B  2    0.343025   -0.052088    0.479493    11.00000   -1.20000
AFIX   0
C11   1    0.169532    0.015596    0.406278    11.00000    0.04015    0.03667 =
         0.03187   -0.01115    0.00389   -0.00792
AFIX  23
H11A  2    0.107566   -0.016715    0.443394    11.00000   -1.20000
H11B  2    0.160645   -0.001361    0.319729    11.00000   -1.20000
AFIX   0
C12   1    0.127163    0.102241    0.408583    11.00000    0.04252    0.03953 =
         0.02764   -0.00243   -0.00215    0.00213
AFIX  23
H12A  2    0.029756    0.107900    0.366165    11.00000   -1.20000
H12B  2    0.182461    0.133705    0.363203    11.00000   -1.20000
AFIX   0
C13   1    0.148207    0.133296    0.543693    11.00000    0.03006    0.02763 =
         0.02734   -0.00009    0.00498    0.00119
AFIX  23
H13A  2    0.125894    0.189342    0.541948    11.00000   -1.20000
H13B  2    0.085330    0.105833    0.586416    11.00000   -1.20000
AFIX   0
C14   1    0.239145    0.118186    0.828476    11.00000    0.02795    0.02783 =
         0.02326   -0.00103    0.01009   -0.00408
AFIX  13
H14   2    0.185535    0.074961    0.780394    11.00000   -1.20000
AFIX   0
C15   1    0.132282    0.175639    0.860464    11.00000    0.03389    0.03623 =
         0.03450    0.00110    0.01706    0.00192
AFIX  23
H15A  2    0.073846    0.196266    0.783333    11.00000   -1.20000
H15B  2    0.180260    0.219897    0.908220    11.00000   -1.20000
AFIX   0
C16   1    0.041237    0.133864    0.937475    11.00000    0.03945    0.05049 =
         0.04244   -0.00206    0.02454   -0.00292
AFIX  23
H16A  2   -0.023119    0.171739    0.960406    11.00000   -1.20000
H16B  2   -0.013241    0.092800    0.886623    11.00000   -1.20000
AFIX   0
C17   1    0.129847    0.097096    1.056233    11.00000    0.05667    0.05872 =
         0.03315    0.00135    0.02424   -0.01257
AFIX  23
H17A  2    0.069905    0.069154    1.101455    11.00000   -1.20000
H17B  2    0.177950    0.138651    1.110630    11.00000   -1.20000
AFIX   0
C18   1    0.236588    0.039629    1.024351    11.00000    0.05238    0.04697 =
         0.03586    0.01374    0.01321   -0.00607
AFIX  23
H18A  2    0.188312   -0.004673    0.976948    11.00000   -1.20000
H18B  2    0.294723    0.019043    1.101659    11.00000   -1.20000
AFIX   0
C19   1    0.328939    0.080353    0.946899    11.00000    0.03421    0.03834 =
         0.03074    0.00638    0.00847   -0.00179
AFIX  23
H19A  2    0.385250    0.120812    0.997632    11.00000   -1.20000
H19B  2    0.391470    0.041743    0.922993    11.00000   -1.20000
HKLF 4
REM  AH-13_Cu in P21/c #14
REM R1 =  0.0443 for   3023 Fo > 4sig(Fo)  and  0.0479 for all   3369 data
REM    190 parameters refined using      0 restraints
END
WGHT      0.0746      0.3004
REM Highest difference peak  0.250,  deepest hole -0.188,  1-sigma level  0.039
Q1    1   0.5776  0.2129  0.7194  11.00000  0.05    0.25
Q2    1   0.2820  0.0983  0.8849  11.00000  0.05    0.24
Q3    1   0.5456  0.2813  0.7325  11.00000  0.05    0.24
Q4    1   0.4675  0.2290  0.7397  11.00000  0.05    0.23
Q5    1   0.1833  0.1455  0.8363  11.00000  0.05    0.22
Q6    1   0.2239  0.1271  0.5817  11.00000  0.05    0.22
Q7    1   0.3147  0.0759  0.6216  11.00000  0.05    0.21
Q8    1   0.1438  0.0572  0.4158  11.00000  0.05    0.19
Q9    1   0.2807  0.0621  0.9841  11.00000  0.05    0.19
Q10   1   0.3118  0.1356  0.6862  11.00000  0.05    0.19
Q11   1   0.1382  0.1094  0.4773  11.00000  0.05    0.18
Q12   1   0.7709  0.2487  0.6782  11.00000  0.05    0.18
Q13   1   0.2430  0.0095  0.4442  11.00000  0.05    0.18
Q14   1   0.6852  0.1949  0.6819  11.00000  0.05    0.17
Q15   1   0.0860  0.1576  0.8971  11.00000  0.05    0.17
;
data_global
_journal_date_recd_electronic     2012-06-18
_journal_date_accepted     2012-06-19
_journal_name_full     'Acta Crystallographica, Section E'
_journal_year     2012
_journal_volume     68
_journal_issue      7
_journal_page_first     o2215
_journal_page_last     o2215
_journal_paper_category     QO
_journal_paper_doi     10.1107/S1600536812027766
_journal_coeditor_code     TK5114
_publ_contact_author_name     'Sohail Saeed'
_publ_contact_author_address
;
Chemistry Department, Research Complex,
Allama Iqbal Open University,
Islamabad 44000,
Pakistan
;
_publ_contact_author_email     'sohail262001@yahoo.com'
_publ_contact_author_fax     '0092-51-9250081'
_publ_contact_author_phone     '0092-51-9250081'
_publ_section_title
;
<i>N</i>,<i>N</i>-Dicyclohexylcyclohexanecarboxamide
;
loop_
    _publ_author_name
    _publ_author_footnote
    _publ_author_address
    'Saeed, Sohail' .
;
Chemistry Department, Research Complex,
Allama Iqbal Open University,
Islamabad 44000,
Pakistan
;
    'Rashid, Naghmana' .
;
Chemistry Department, Research Complex,
Allama Iqbal Open University,
Islamabad 44000,
Pakistan
;
    'Hussain, Rizwan' .
;
National Engineering & Scientific Commission, PO Box 2801, Islamabad, Pakistan
;
    'Jasinski, Jerry P.' .
;
Department of Chemistry, Keene State College, 220 Main Street, Keene,
NH 03435-2001
USA
;
    'Keeley, Amanda C.' .
;
Department of Chemistry, Keene State College, 220 Main Street, Keene,
NH 03435-2001
USA
;
