# Supplementary material for: N,N-Dicyclo­hexyl­cyclo­hexa­ne­carboxamide
Source: Acta Crystallogr Sect E Struct Rep Online. 2012 Jun 27;68(Pt 7):o2215. doi: 10.1107/S1600536812027766 (PMC3394010; doi:10.1107/S1600536812027766)
Supplement: Supplementary file 2 [file e-68-o2215-Isup2.hkl]

# 
# h,k,l, Fc-squared, Fo-squared, sigma(Fo-squared) and status flag 
# 
data_I
_shelx_title ' AH-13_Cu in P21/c No. 14' 
_shelx_refln_list_code          4 
_shelx_F_calc_maximum      104.40 
_exptl_crystal_F_000       648.00 
_reflns_d_resolution_high  0.8140 
 
loop_ 
 _symmetry_equiv_pos_as_xyz 
 'x, y, z' 
 '-x, y+1/2, -z+1/2' 
 '-x, -y, -z' 
 'x, -y-1/2, z-1/2' 
 
_cell_length_a     9.8237 
_cell_length_b    16.8736 
_cell_length_c    10.8886 
_cell_angle_alpha  90.000 
_cell_angle_beta  102.890 
_cell_angle_gamma  90.000 
 
_shelx_F_squared_multiplier     1.000 
 
loop_ 
 _refln_index_h 
 _refln_index_k 
 _refln_index_l 
 _refln_F_squared_calc 
 _refln_F_squared_meas 
 _refln_F_squared_sigma 
 _refln_observed_status 
   1   0   0     3248.96     3428.55     47.28 o 
   2   0   0    10900.19     9071.31    124.22 o 
   3   0   0      247.49      246.96      7.12 o 
   4   0   0     3054.66     2796.39     30.12 o 
   5   0   0      125.86      170.03      4.41 o 
   6   0   0      749.03      699.67     11.84 o 
   7   0   0      317.50      329.00     16.54 o 
   8   0   0       47.81       53.85      4.84 o 
   9   0   0      196.49      242.97     10.73 o 
  10   0   0       54.57       61.11      4.99 o 
  11   0   0      597.08      728.49     16.78 o 
   1   1   0     3748.58     3573.28     45.18 o 
   2   1   0     1386.35     1380.43     15.22 o 
   3   1   0     2949.86     2921.50     42.19 o 
   4   1   0       26.37       30.47      1.30 o 
   5   1   0      183.33      182.64      2.95 o 
   6   1   0      334.85      378.39      6.44 o 
   7   1   0       14.67       14.98      1.38 o 
   8   1   0      369.31      349.31     12.88 o 
   9   1   0       17.11       17.77      1.67 o 
  10   1   0      414.30      489.24     11.44 o 
  11   1   0       16.31       17.30      3.14 o 
   0   2   0     3055.98     2735.02     26.94 o 
   1   2   0     4291.47     4129.01     41.71 o 
   2   2   0     4052.94     4190.41    168.79 o 
   3   2   0     1046.86     1110.47     10.90 o 
   4   2   0       17.38       23.60      0.99 o 
   5   2   0      534.07      557.01      6.53 o 
   6   2   0      686.26      697.32      9.73 o 
   7   2   0       74.32       64.52      2.83 o 
   8   2   0       15.91       15.35      1.18 o 
   9   2   0       44.71       54.13      5.38 o 
  10   2   0       49.58       63.05      3.57 o 
  11   2   0        6.76        5.34      1.53 o 
   2   3   0     2896.09     2896.02     61.36 o 
   3   3   0     1430.98     1439.28     14.94 o 
   4   3   0      759.89      810.12      7.91 o 
   5   3   0      287.94      269.82      9.50 o 
   6   3   0       57.90       73.36      2.76 o 
   7   3   0      167.74      162.07      5.08 o 
   8   3   0      186.77      194.21      6.23 o 
   9   3   0      352.19      372.96      9.54 o 
  10   3   0        4.07        9.62      1.60 o 
  11   3   0        1.23        1.26      0.66 o 
   0   4   0      783.57      705.39     20.29 o 
   1   4   0     5701.81     5482.86     38.24 o 
   2   4   0      351.50      391.78      5.69 o 
   3   4   0     1093.03     1161.63     11.98 o 
   4   4   0      279.21      316.40      4.76 o 
   5   4   0      901.22      887.68      9.42 o 
   6   4   0      166.83      164.22      4.28 o 
   7   4   0       74.84       67.41      2.90 o 
   8   4   0       36.61       31.79      1.67 o 
   9   4   0       49.71       53.84      4.19 o 
  10   4   0       70.79       79.18      3.93 o 
  11   4   0       63.19       64.64      2.50 o 
   1   5   0      443.80      424.96      6.46 o 
   2   5   0     6104.57     6025.66     46.53 o 
   3   5   0      672.80      699.96      6.99 o 
   4   5   0      423.66      449.77      6.49 o 
   5   5   0        1.78        0.94      0.37 o 
   6   5   0      159.65      160.39      4.28 o 
   7   5   0       68.70       63.11      4.23 o 
   8   5   0        5.79        6.20      0.91 o 
   9   5   0      151.86      151.78      5.91 o 
  10   5   0       37.06       37.92      2.71 o 
  11   5   0      109.82      114.86      3.87 o 
   0   6   0     1960.85     1936.07     15.50 o 
   1   6   0       14.06       20.27      0.99 o 
   2   6   0     1839.25     1977.41     17.26 o 
   3   6   0     1125.21     1180.07     11.94 o 
   4   6   0      354.15      387.68      5.67 o 
   5   6   0       15.05       11.66      0.83 o 
   6   6   0      459.63      434.53      9.43 o 
   7   6   0        0.13        6.25      5.28 o 
   8   6   0      129.30      146.29      7.00 o 
   9   6   0       23.54       25.08      2.46 o 
  10   6   0       52.62       66.10      3.52 o 
  11   6   0        0.51        0.67      0.46 o 
   1   7   0     1391.39     1404.81     28.22 o 
   2   7   0      162.78      165.83      3.05 o 
   3   7   0      677.50      711.81     10.76 o 
   4   7   0       67.44       67.13      2.38 o 
   5   7   0      100.97       93.09      3.09 o 
   6   7   0        3.50        5.25      0.87 o 
   7   7   0      150.42      152.77      5.60 o 
   8   7   0      120.64      124.02      6.27 o 
   9   7   0       19.45       20.13      2.18 o 
  10   7   0       51.52       57.60      3.12 o 
  11   7   0        0.33        0.37      1.24 o 
   0   8   0     2008.20     2048.84     34.13 o 
   1   8   0        7.74        7.59      1.00 o 
   2   8   0       15.64       17.76      1.48 o 
   3   8   0       76.66       98.75      2.43 o 
   4   8   0      125.80      133.97      5.24 o 
   5   8   0      141.79      139.60      3.92 o 
   6   8   0      111.28       94.69      3.42 o 
   7   8   0       81.19       72.46      2.17 o 
   8   8   0       49.43       44.31      3.37 o 
   9   8   0       70.83       79.11      3.99 o 
  10   8   0       18.75       20.82      1.48 o 
   1   9   0     2595.65     2641.47     47.76 o 
   2   9   0      386.46      424.69      8.39 o 
   3   9   0       59.79       57.75      2.93 o 
   4   9   0       73.02       61.52      3.54 o 
   5   9   0       76.54       74.84      2.28 o 
   6   9   0      235.19      216.92      6.67 o 
   7   9   0        3.75        6.25      0.98 o 
   8   9   0       50.32       54.95      3.41 o 
   9   9   0        0.66        0.59      0.65 o 
  10   9   0        4.15        4.51      0.74 o 
   0  10   0       33.73       33.87      3.12 o 
   1  10   0      970.69      935.64     14.35 o 
   2  10   0      479.27      476.90      9.46 o 
   3  10   0      215.53      198.35      8.30 o 
   4  10   0       27.64       26.95      2.22 o 
   5  10   0        3.73        1.74      0.57 o 
   6  10   0       85.84       85.53      2.39 o 
   7  10   0       44.95       47.32      2.24 o 
   8  10   0       41.10       38.07      1.90 o 
   9  10   0        0.04       -0.07      0.80 o 
  10  10   0        0.69        0.39      0.89 o 
   1  11   0      184.54      175.30      6.01 o 
   2  11   0        7.07        8.54      2.28 o 
   3  11   0       16.45       12.94      1.58 o 
   4  11   0        6.10        6.00      1.17 o 
   5  11   0        1.37        2.02      0.45 o 
   6  11   0       75.23       67.91      2.67 o 
   7  11   0       11.37       10.17      1.07 o 
   8  11   0        5.08        2.27      0.61 o 
   9  11   0        9.19       14.60      2.68 o 
   0  12   0        2.03        0.36      0.88 o 
   1  12   0      333.72      298.65      7.70 o 
   2  12   0      393.65      355.14      8.61 o 
   3  12   0       11.59       13.94      1.68 o 
   4  12   0      329.38      306.70      6.84 o 
   5  12   0      178.74      160.21      3.38 o 
   6  12   0      255.92      234.30      5.09 o 
   7  12   0       24.14       17.98      1.60 o 
   8  12   0       47.97       46.32      1.93 o 
   9  12   0       19.46       16.66      1.46 o 
   1  13   0      144.59      114.75      4.73 o 
   2  13   0      198.02      185.54      6.19 o 
   3  13   0       57.04       38.05      2.77 o 
   4  13   0        0.26        0.46      0.52 o 
   5  13   0      145.17      138.03      3.15 o 
   6  13   0       35.73       32.26      1.83 o 
   7  13   0       11.12       10.72      1.23 o 
   8  13   0       12.17       11.11      1.09 o 
   9  13   0        0.03        1.46      0.83 o 
   0  14   0       81.83       62.42      4.99 o 
   1  14   0       52.83       45.63      1.65 o 
   2  14   0      140.28      129.90      2.46 o 
   3  14   0       92.84       86.17      2.12 o 
   4  14   0       35.95       36.60      1.62 o 
   5  14   0        1.99        1.14      0.54 o 
   6  14   0       89.29      100.11      3.12 o 
   7  14   0        1.04        1.15      0.62 o 
   8  14   0      213.46      245.32      4.68 o 
   1  15   0        9.58        6.68      0.72 o 
   2  15   0      173.82      180.11      4.02 o 
   3  15   0      197.02      179.85      3.31 o 
   4  15   0        0.10        0.27      0.49 o 
   5  15   0      120.41      110.64      2.95 o 
   6  15   0        7.04        9.39      1.34 o 
   7  15   0       81.59       84.68      2.83 o 
   8  15   0        1.74        2.14      0.60 o 
   0  16   0        7.16        8.14      1.17 o 
   1  16   0        5.51        2.96      0.71 o 
   2  16   0       40.87       28.38      1.75 o 
   3  16   0       18.81       16.01      0.98 o 
   4  16   0       22.44       24.88      1.38 o 
   5  16   0        4.08        4.06      0.72 o 
   6  16   0       11.45       12.04      1.15 o 
   7  16   0        0.14        0.76      0.84 o 
   1  17   0       12.67       13.89      1.71 o 
   2  17   0       15.50       11.54      3.96 o 
   3  17   0        5.73        4.82      0.87 o 
   4  17   0        1.82        2.26      0.64 o 
   5  17   0        0.23        1.47      0.49 o 
   6  17   0        0.17        1.14      0.92 o 
   0  18   0        6.31        2.47      3.77 o 
   1  18   0        1.52        2.72      0.97 o 
   2  18   0       16.76       11.82      1.39 o 
   3  18   0        0.96        4.33      0.87 o 
   4  18   0        4.20        1.56      0.51 o 
   5  18   0        1.15        0.43      0.67 o 
   1  19   0       14.79       19.04      1.99 o 
   2  19   0       18.08       25.42      1.41 o 
   3  19   0       86.43      102.06      2.48 o 
   4  19   0        6.00        7.31      1.48 o 
   0  20   0        2.51        4.21      1.74 o 
   1  20   0        0.93        1.21      0.93 o 
   2  20   0        0.82        1.21      0.59 o 
   3  20   0        3.09        1.68      0.84 o 
 -11   1   1        0.21       -0.80      1.31 o 
 -10   1   1      192.98      202.52      6.52 o 
  -9   1   1      135.40      140.15      4.55 o 
  -8   1   1      136.47      136.76      4.34 o 
  -7   1   1      406.78      396.79      7.19 o 
  -6   1   1      236.80      255.35      4.26 o 
  -5   1   1      118.62      111.41      3.49 o 
  -4   1   1       62.50       62.21      1.37 o 
  -3   1   1       82.09       97.68      1.91 o 
  -2   1   1     4412.18     3683.67    214.90 o 
  -1   1   1     1091.16     1088.68     29.38 o 
   0   1   1      112.72      119.78      2.52 o 
   1   1   1     3868.26     3487.41     32.00 o 
   2   1   1     1305.82     1296.20     10.81 o 
   3   1   1       26.53       32.70      0.81 o 
   4   1   1     2207.33     2273.31     16.25 o 
   5   1   1      297.04      311.79      7.59 o 
   6   1   1      584.79      625.34     11.01 o 
   7   1   1        0.05        0.43      0.53 o 
   8   1   1        4.55        4.38      0.75 o 
   9   1   1        7.47        9.45      1.26 o 
  10   1   1       85.41      104.53      4.43 o 
  11   1   1       33.06       27.23      1.55 o 
 -11   2   1       60.31       60.81      3.00 o 
 -10   2   1        3.06        3.62      1.22 o 
  -9   2   1       66.43       66.80      3.86 o 
  -8   2   1        3.64        2.38      0.79 o 
  -7   2   1      184.61      175.81      6.65 o 
  -6   2   1      393.61      416.77      6.91 o 
  -5   2   1      224.14      245.36      3.75 o 
  -4   2   1        1.35        1.31      0.28 o 
  -3   2   1     2101.25     2146.33     25.74 o 
  -2   2   1     1146.78     1214.63     74.05 o 
  -1   2   1       38.60       41.02      1.65 o 
   0   2   1     4555.85     4103.16     39.28 o 
   1   2   1      289.52      286.58      2.52 o 
   2   2   1      978.78     1017.34      9.52 o 
   3   2   1     1596.74     1678.20     15.54 o 
   4   2   1        4.05        5.41      0.72 o 
   5   2   1      888.72      973.58     29.29 o 
   6   2   1      109.47       96.49      3.30 o 
   7   2   1        7.07        9.80      1.20 o 
   8   2   1       88.41       80.34      2.38 o 
   9   2   1       32.05       36.10      2.33 o 
  10   2   1       90.32       96.41      4.22 o 
  11   2   1        2.72        5.10      0.76 o 
 -11   3   1       14.03       12.41      1.43 o 
 -10   3   1      249.47      274.47      7.74 o 
  -9   3   1      490.27      473.24     23.93 o 
  -8   3   1      422.51      406.75      8.64 o 
  -7   3   1      299.75      283.60      7.34 o 
  -6   3   1      977.38     1001.14     37.94 o 
  -5   3   1        0.24       -0.02      0.55 o 
  -4   3   1       75.51       91.03      2.02 o 
  -3   3   1       83.11       87.76      2.20 o 
  -2   3   1       64.30       64.07      1.93 o 
  -1   3   1     4545.20     3999.87    111.87 o 
   0   3   1     2502.95     2447.61     24.28 o 
   1   3   1     5214.80     5074.26     63.70 o 
   2   3   1      209.46      214.58      3.68 o 
   3   3   1      988.98      996.48     13.88 o 
   4   3   1      466.40      480.36      5.95 o 
   5   3   1        0.13        0.49      0.49 o 
   6   3   1        4.53        2.80      0.75 o 
   7   3   1       92.02       85.60      3.38 o 
   8   3   1       10.33        9.27      0.98 o 
   9   3   1      110.61      116.55      5.10 o 
  10   3   1      205.72      226.42      6.63 o 
  11   3   1       16.02       14.78      0.93 o 
 -11   4   1        7.82        9.01      1.25 o 
 -10   4   1       63.03       62.67      3.64 o 
  -9   4   1        5.30        4.12      1.23 o 
  -8   4   1      554.30      503.50     14.92 o 
  -7   4   1        3.04        5.48      0.94 o 
  -6   4   1       40.28       37.18      1.93 o 
  -5   4   1       92.17      121.62      3.43 o 
  -4   4   1      410.14      438.06      5.15 o 
  -3   4   1      397.03      414.00      6.77 o 
  -2   4   1        0.30        0.52      0.15 o 
  -1   4   1        0.42        1.20      0.84 o 
   0   4   1     1454.29     1364.51     21.16 o 
   1   4   1      307.85      297.55      5.13 o 
   2   4   1       41.86       49.22      1.15 o 
   3   4   1      103.03      112.21      1.80 o 
   4   4   1       59.17       56.63      1.60 o 
   5   4   1      110.27      101.11      3.92 o 
   6   4   1        3.79        4.01      0.98 o 
   7   4   1       44.12       36.52      2.23 o 
   8   4   1       76.89       71.24      2.50 o 
   9   4   1       66.38       76.45      4.16 o 
  10   4   1        9.27       10.40      1.20 o 
  11   4   1        1.06        0.31      0.35 o 
 -11   5   1        8.31       10.37      1.27 o 
 -10   5   1       26.09       26.36      2.33 o 
  -9   5   1      111.60      105.90      6.14 o 
  -8   5   1        6.84        6.15      0.81 o 
  -7   5   1      117.78      108.59      6.13 o 
  -6   5   1       21.28       21.38      2.91 o 
  -5   5   1      115.80      118.30      3.24 o 
  -4   5   1      702.44      692.16     10.08 o 
  -3   5   1     5902.37     6124.16     71.94 o 
  -2   5   1        2.59        6.57      1.17 o 
  -1   5   1      357.07      355.12      3.21 o 
   0   5   1     1149.63     1141.27     10.30 o 
   1   5   1       14.33       15.81      0.47 o 
   2   5   1      837.44      915.09     10.95 o 
   3   5   1      316.50      331.20      4.09 o 
   4   5   1      847.68      941.19     12.18 o 
   5   5   1        3.63        6.87      0.69 o 
   6   5   1      248.05      230.71      5.35 o 
   7   5   1       69.31       63.81      2.95 o 
   8   5   1       60.86       57.71      7.15 o 
   9   5   1      222.91      238.09      7.43 o 
  10   5   1      272.50      276.52      6.96 o 
  11   5   1        7.89        8.80      1.37 o 
 -11   6   1        0.44        1.37      0.71 o 
 -10   6   1       13.85       13.21      1.69 o 
  -9   6   1        1.01        1.28      1.33 o 
  -8   6   1      249.85      236.81      5.09 o 
  -7   6   1       54.64       58.76      3.38 o 
  -6   6   1      436.82      410.74      9.62 o 
  -5   6   1       30.95       33.71      1.74 o 
  -4   6   1      406.80      433.13      6.41 o 
  -3   6   1        6.88        7.02      0.72 o 
  -2   6   1      402.05      435.73      5.50 o 
  -1   6   1        1.23        1.42      0.28 o 
   0   6   1      130.48      132.52      2.31 o 
   1   6   1     3035.97     3096.35     40.04 o 
   2   6   1      562.26      631.49      6.11 o 
   3   6   1      261.72      264.03      3.50 o 
   4   6   1      166.50      140.76      2.71 o 
   5   6   1       34.52       35.20      1.47 o 
   6   6   1      186.83      173.42      5.60 o 
   7   6   1      106.35      112.56      3.08 o 
   8   6   1       12.25        9.90      1.64 o 
   9   6   1        0.12        0.25      0.92 o 
  10   6   1       21.32       25.32      1.68 o 
  11   6   1        0.85        0.85      0.75 o 
 -11   7   1       27.12       29.51      1.50 o 
 -10   7   1       39.10       47.25      2.93 o 
  -9   7   1      213.09      226.83      7.11 o 
  -8   7   1      281.18      273.86      6.41 o 
  -7   7   1      142.14      132.30      5.15 o 
  -6   7   1       15.60       14.03      1.32 o 
  -5   7   1        0.49        1.47      0.47 o 
  -4   7   1      275.51      339.82      5.65 o 
  -3   7   1      613.11      643.67      7.05 o 
  -2   7   1     1549.91     1708.21     19.15 o 
  -1   7   1       80.44       94.14      2.33 o 
   0   7   1     1420.58     1456.49     17.74 o 
   1   7   1      539.90      565.95     17.33 o 
   2   7   1        4.59        3.83      0.48 o 
   3   7   1       70.02       79.79      1.86 o 
   4   7   1     3149.36     2999.37     40.74 o 
   5   7   1       15.64       10.08      0.85 o 
   6   7   1      783.72      717.18     18.37 o 
   7   7   1       29.75       31.25      1.83 o 
   8   7   1       19.61       23.51      2.38 o 
   9   7   1       77.43       68.69      3.78 o 
  10   7   1        0.11        0.96      0.55 o 
 -11   8   1       80.64       86.97      2.93 o 
 -10   8   1        5.89        5.12      1.12 o 
  -9   8   1       52.29       51.09      3.23 o 
  -8   8   1        2.75        2.27      1.05 o 
  -7   8   1      321.66      329.51      8.43 o 
  -6   8   1      672.46      641.89      9.86 o 
  -5   8   1       55.87       52.27      2.02 o 
  -4   8   1      499.20      513.36      6.91 o 
  -3   8   1        0.07        0.65      0.36 o 
  -2   8   1      150.94      185.39      5.79 o 
  -1   8   1       19.90       22.83      1.24 o 
   0   8   1       27.05       30.32      1.83 o 
   1   8   1     2299.95     2441.32     28.17 o 
   2   8   1     1127.48     1195.56     25.70 o 
   3   8   1       68.89       56.24      2.13 o 
   4   8   1      194.23      195.39      3.82 o 
   5   8   1      462.35      447.72      6.68 o 
   6   8   1      172.75      169.33      8.40 o 
   7   8   1        1.17        1.15      0.86 o 
   8   8   1        0.24        0.49      0.92 o 
   9   8   1       22.54       20.25      1.64 o 
  10   8   1        0.54        0.75      0.50 o 
 -10   9   1        8.82       10.83      1.09 o 
  -9   9   1       15.49       13.89      2.00 o 
  -8   9   1        0.81        2.04      0.74 o 
  -7   9   1        0.04        0.45      0.49 o 
  -6   9   1      801.46      743.98     15.17 o 
  -5   9   1       36.74       36.85      1.76 o 
  -4   9   1      105.32      109.51      2.57 o 
  -3   9   1       47.09       52.19      2.12 o 
  -2   9   1      413.01      417.15     10.04 o 
  -1   9   1        8.61        9.54      1.19 o 
   0   9   1      669.35      692.14     11.13 o 
   1   9   1      113.37      127.40      4.16 o 
   2   9   1      197.59      226.94      5.92 o 
   3   9   1      122.41      115.03      3.40 o 
   4   9   1       51.98       59.98      2.62 o 
   5   9   1      698.73      689.20     26.26 o 
   6   9   1       47.25       41.73      2.04 o 
   7   9   1      216.39      195.49      5.21 o 
   8   9   1        8.39        8.97      1.26 o 
   9   9   1       12.87       10.98      1.20 o 
  10   9   1       26.87       26.79      1.41 o 
 -10  10   1        0.05        0.13      0.77 o 
  -9  10   1        4.49        5.93      1.28 o 
  -8  10   1       21.83       20.32      1.90 o 
  -7  10   1        6.63        6.94      1.06 o 
  -6  10   1       57.43       60.82      1.97 o 
  -5  10   1     1082.94     1010.35     13.38 o 
  -4  10   1       86.58       82.02      3.85 o 
  -3  10   1        2.47        8.76      1.35 o 
  -2  10   1       65.52       57.08      2.90 o 
  -1  10   1     1791.70     1859.73     23.63 o 
   0  10   1      278.75      318.00      7.18 o 
   1  10   1        9.79       11.87      1.41 o 
   2  10   1      184.41      189.23      5.62 o 
   3  10   1       28.65       25.62      2.13 o 
   4  10   1      388.71      339.15     12.72 o 
   5  10   1      860.70      798.34     24.27 o 
   6  10   1      816.47      767.97      8.85 o 
   7  10   1      417.77      427.38      7.56 o 
   8  10   1        7.71        6.52      1.32 o 
   9  10   1        0.00       -0.47      0.79 o 
  10  10   1        1.68        1.51      0.55 o 
 -10  11   1        0.25        0.39      0.69 o 
  -9  11   1        2.38        3.16      1.48 o 
  -8  11   1       19.87       16.11      1.24 o 
  -7  11   1      123.32      136.09      4.35 o 
  -6  11   1      343.91      324.35      6.09 o 
  -5  11   1      532.40      488.97     21.07 o 
  -4  11   1        5.94        5.72      1.13 o 
  -3  11   1       14.83       14.36      1.36 o 
  -2  11   1      117.57      117.94      4.43 o 
  -1  11   1      456.25      424.08     14.90 o 
   0  11   1       24.20       22.74      1.93 o 
   1  11   1      323.69      338.72      7.64 o 
   2  11   1       55.64       53.00      3.06 o 
   3  11   1       35.52       36.65      2.62 o 
   4  11   1      348.53      319.17      8.28 o 
   5  11   1       13.47       13.50      1.19 o 
   6  11   1        0.79        1.49      0.53 o 
   7  11   1        0.86        0.65      0.52 o 
   8  11   1       37.43       43.01      1.91 o 
   9  11   1        0.19        0.11      0.57 o 
  -9  12   1       22.72       27.77      1.26 o 
  -8  12   1       18.24       18.13      1.46 o 
  -7  12   1      261.15      246.11      5.90 o 
  -6  12   1        0.00        0.58      0.60 o 
  -5  12   1       11.38       12.70      0.96 o 
  -4  12   1        0.93        0.53      0.71 o 
  -3  12   1       28.05       30.95      1.99 o 
  -2  12   1       68.23       64.25      2.84 o 
  -1  12   1        0.24        4.23      4.01 o 
   0  12   1       57.36       62.96      2.73 o 
   1  12   1       63.21       71.18      3.61 o 
   2  12   1      228.26      216.41      6.56 o 
   3  12   1      270.30      246.86      7.24 o 
   4  12   1        1.00        0.31      0.48 o 
   5  12   1        0.61        1.15      0.48 o 
   6  12   1        7.22        9.77      0.99 o 
   7  12   1        2.03        2.88      0.65 o 
   8  12   1       28.57       27.45      1.71 o 
   9  12   1        6.84        3.70      0.73 o 
  -9  13   1       22.24       22.72      1.55 o 
  -8  13   1       24.53       21.64      1.51 o 
  -7  13   1        1.49        0.53      0.67 o 
  -6  13   1       38.65       40.20      2.06 o 
  -5  13   1       16.70       19.18      1.31 o 
  -4  13   1      299.04      307.26      4.43 o 
  -3  13   1       29.43       20.81      2.15 o 
  -2  13   1      184.83      187.95      5.10 o 
  -1  13   1      123.76      130.76      4.16 o 
   0  13   1       50.28       54.00      2.64 o 
   1  13   1        0.03        1.03      0.68 o 
   2  13   1       85.26       83.46      4.09 o 
   3  13   1      178.45      177.58      3.53 o 
   4  13   1        4.77        4.92      0.60 o 
   5  13   1      195.33      177.05      3.59 o 
   6  13   1       40.94       39.12      1.77 o 
   7  13   1       53.43       50.63      2.45 o 
   8  13   1       20.51       21.16      1.74 o 
  -8  14   1        0.00        0.17      0.57 o 
  -7  14   1       19.92       20.19      1.57 o 
  -6  14   1       13.24       12.69      1.19 o 
  -5  14   1       45.47       43.99      2.14 o 
  -4  14   1        4.41        5.51      0.69 o 
  -3  14   1        8.56        9.39      0.78 o 
  -2  14   1       88.19      102.40      2.29 o 
  -1  14   1       53.62       49.72      1.72 o 
   0  14   1       48.07       46.12      1.65 o 
   1  14   1       30.26       23.47      1.18 o 
   2  14   1      116.27      104.49      2.06 o 
   3  14   1       33.85       44.51      1.76 o 
   4  14   1        0.39        0.34      0.47 o 
   5  14   1        6.99        6.74      0.81 o 
   6  14   1      185.89      180.28      3.71 o 
   7  14   1       31.89       33.50      1.89 o 
   8  14   1       13.83       11.79      1.22 o 
  -8  15   1        0.03        0.56      0.38 o 
  -7  15   1      100.68      108.58      3.25 o 
  -6  15   1        0.79        0.78      0.62 o 
  -5  15   1        9.93        9.72      1.04 o 
  -4  15   1        3.89        1.66      0.65 o 
  -3  15   1       31.19       30.85      1.91 o 
  -2  15   1        0.06        1.39      0.58 o 
  -1  15   1        8.07        7.66      0.88 o 
   0  15   1       78.54       77.00      2.03 o 
   1  15   1        5.66        5.71      0.86 o 
   2  15   1      357.67      362.95      6.57 o 
   3  15   1       31.33       25.00      1.16 o 
   4  15   1        3.39        2.65      0.65 o 
   5  15   1        1.79        1.57      0.53 o 
   6  15   1       19.48       18.82      1.29 o 
   7  15   1       72.74       64.99      2.98 o 
  -7  16   1       59.89       64.77      2.72 o 
  -6  16   1       56.10       63.48      2.45 o 
  -5  16   1       32.65       32.53      1.71 o 
  -4  16   1      108.62       99.85      3.53 o 
  -3  16   1       17.00       24.18      2.58 o 
  -2  16   1        7.21        7.90      1.37 o 
  -1  16   1       30.21       32.34      2.17 o 
   0  16   1       26.38       17.94      1.23 o 
   1  16   1       39.62       37.65      1.66 o 
   2  16   1       83.76       67.86      2.70 o 
   3  16   1       21.79       25.03      1.20 o 
   4  16   1      147.87      150.04      3.79 o 
   5  16   1        0.10        1.10      0.49 o 
   6  16   1       88.05       96.37      3.64 o 
   7  16   1       35.62       43.60      2.99 o 
  -6  17   1        0.03       -0.18      0.45 o 
  -5  17   1       48.06       54.73      2.01 o 
  -4  17   1       35.99       36.19      1.74 o 
  -3  17   1       12.21        7.06      0.93 o 
  -2  17   1       41.73       38.66      2.26 o 
  -1  17   1       20.78       18.69      1.71 o 
   0  17   1       16.08       15.25      1.34 o 
   1  17   1        0.63       -0.12      0.71 o 
   2  17   1      173.29      165.27      4.66 o 
   3  17   1       96.67       84.71      2.07 o 
   4  17   1       65.90       67.86      2.33 o 
   5  17   1      263.15      288.73      5.44 o 
   6  17   1      147.76      157.49      6.07 o 
  -5  18   1       25.05       32.77      1.34 o 
  -4  18   1       10.24       11.05      0.89 o 
  -3  18   1        3.55        3.88      1.06 o 
  -2  18   1       32.37       29.48      1.67 o 
  -1  18   1        0.03        0.16      0.88 o 
   0  18   1       61.21       66.14      4.68 o 
   1  18   1       30.03       34.64      2.80 o 
   2  18   1        1.40        1.50      0.79 o 
   3  18   1      109.80      115.66      4.65 o 
   4  18   1        0.10       -0.42      0.72 o 
   5  18   1       18.51       22.00      2.16 o 
  -4  19   1        3.93        2.66      1.10 o 
  -3  19   1       31.14       27.66      1.72 o 
  -2  19   1       45.79       44.09      1.82 o 
  -1  19   1        6.40        6.77      0.93 o 
   0  19   1        4.15        5.30      4.57 o 
   1  19   1        8.36        4.54      3.67 o 
   2  19   1       59.91       56.48      2.68 o 
   3  19   1       28.11       28.78      1.47 o 
   4  19   1        1.45        4.48      1.13 o 
  -3  20   1       12.82       18.85      1.92 o 
  -2  20   1        7.71       13.01      1.61 o 
  -1  20   1        7.63       11.63      1.80 o 
   0  20   1       15.35       22.86      1.43 o 
   1  20   1       14.19       18.37      1.07 o 
   2  20   1       18.03       15.95      1.54 o 
 -11   0   2        0.08        0.36      0.93 o 
 -10   0   2      268.06      271.30      7.53 o 
  -9   0   2       25.67       26.17      2.38 o 
  -8   0   2        9.59       11.96      1.58 o 
  -7   0   2      310.00      341.50      7.72 o 
  -6   0   2        0.20        5.88      3.24 o 
  -5   0   2      608.51      738.67     31.99 o 
  -4   0   2      468.55      542.28      7.89 o 
  -3   0   2      458.40      494.13     18.43 o 
  -2   0   2      948.90      857.69     22.05 o 
  -1   0   2        2.14        2.07      0.41 o 
   0   0   2      278.64      285.94      5.15 o 
   2   0   2        0.00        1.38      0.28 o 
   3   0   2      457.74      492.53      6.20 o 
   4   0   2     2738.34     2910.04     33.03 o 
   5   0   2        1.55        2.13      1.02 o 
   6   0   2      240.61      251.85      6.77 o 
   7   0   2       14.40       11.86      2.37 o 
   8   0   2       66.90       76.14      5.93 o 
   9   0   2        4.72        7.09      2.02 o 
  10   0   2        0.00        1.13      0.75 o 
  11   0   2       23.81       28.24      1.98 o 
 -11   1   2       34.87       34.28      1.93 o 
 -10   1   2       43.98       49.18      2.58 o 
  -9   1   2      190.68      174.96      5.11 o 
  -8   1   2        1.12        1.83      0.56 o 
  -7   1   2      410.63      430.62      7.56 o 
  -6   1   2      457.33      459.95      7.05 o 
  -5   1   2      596.93      623.30      8.17 o 
  -4   1   2     2077.28     2164.30     19.83 o 
  -3   1   2      320.74      344.55      3.21 o 
  -2   1   2     3905.86     3755.78     63.04 o 
  -1   1   2     6468.78     5564.70     53.83 o 
   0   1   2       33.99       22.77      0.79 o 
   1   1   2     2165.71     2193.79     21.23 o 
   2   1   2     1315.90     1337.32     11.95 o 
   3   1   2      626.61      675.83      8.89 o 
   4   1   2       29.99       29.55      1.15 o 
   5   1   2      797.74      840.06     14.87 o 
   6   1   2      302.95      307.95      6.33 o 
   7   1   2       35.71       39.12      2.30 o 
   8   1   2        9.29       10.50      1.64 o 
   9   1   2       36.40       50.05      3.29 o 
  10   1   2        3.09        1.45      0.55 o 
  11   1   2       61.47       56.73      1.99 o 
 -11   2   2       80.14       82.53      3.58 o 
 -10   2   2       96.25      104.48      5.88 o 
  -9   2   2       41.54       41.35      3.56 o 
  -8   2   2       12.50       13.83      1.94 o 
  -7   2   2      312.55      280.31      5.87 o 
  -6   2   2       94.58       85.90      3.45 o 
  -5   2   2      262.90      276.76      4.67 o 
  -4   2   2      314.91      304.14      4.32 o 
  -3   2   2      370.43      382.42      4.69 o 
  -2   2   2     4537.05     4244.58    176.95 o 
  -1   2   2       26.54       35.55      0.98 o 
   1   2   2     8868.97     7961.50     74.42 o 
   2   2   2       43.88       48.94      1.01 o 
   3   2   2       57.13       58.42      1.44 o 
   4   2   2        6.75        8.70      0.66 o 
   5   2   2      401.97      459.62     10.16 o 
   6   2   2      118.26      109.24      3.65 o 
   7   2   2        1.71        2.44      0.73 o 
   8   2   2        4.23        2.02      1.33 o 
   9   2   2       23.83       29.45      2.25 o 
  10   2   2       13.19       14.07      1.36 o 
  11   2   2       20.91       26.06      1.34 o 
 -11   3   2        0.48       -0.26      0.71 o 
 -10   3   2       16.30       15.78      1.90 o 
  -9   3   2        0.37        2.16      1.64 o 
  -8   3   2      497.59      482.61      7.45 o 
  -7   3   2      455.84      417.14     11.77 o 
  -6   3   2        2.51        1.42      0.54 o 
  -5   3   2      275.70      304.67      5.28 o 
  -4   3   2     2871.08     3151.85     37.32 o 
  -3   3   2       13.50       11.17      0.68 o 
  -2   3   2        2.76        5.29      0.37 o 
  -1   3   2     3498.10     3422.47     38.53 o 
   0   3   2       33.78       46.01      1.35 o 
   1   3   2       78.43       91.53      1.74 o 
   2   3   2      333.58      363.17      4.45 o 
   3   3   2     1090.81     1110.45     10.19 o 
   4   3   2      180.58      197.57      4.21 o 
   5   3   2       98.11      111.81      3.40 o 
   6   3   2      159.16      162.30      4.96 o 
   7   3   2      124.69      118.72      4.09 o 
   8   3   2        3.85        6.82      1.47 o 
   9   3   2        0.35       -0.43      0.86 o 
  10   3   2      160.49      180.31      4.51 o 
  11   3   2       27.68       29.54      1.76 o 
 -11   4   2       11.38       13.18      1.53 o 
 -10   4   2       67.47       56.74      3.43 o 
  -9   4   2      756.52      755.09     37.15 o 
  -8   4   2      781.60      738.99     21.21 o 
  -7   4   2       23.82       23.01      2.07 o 
  -6   4   2      112.25      126.94      8.93 o 
  -5   4   2        2.30        4.02      0.65 o 
  -4   4   2     1865.75     1784.54     21.99 o 
  -3   4   2      632.27      726.38      9.52 o 
  -2   4   2     2011.25     2041.77     37.41 o 
  -1   4   2     2546.68     2463.48     20.38 o 
   0   4   2        4.81        8.13      0.53 o 
   1   4   2      194.32      211.10      2.52 o 
   2   4   2     2061.52     2202.66     27.50 o 
   3   4   2     2443.83     2570.16     21.25 o 
   4   4   2      603.35      608.72     10.40 o 
   5   4   2        5.67        4.42      0.69 o 
   6   4   2       78.38       69.50      2.57 o 
   7   4   2        4.92        6.76      1.14 o 
   8   4   2       18.16       16.42      2.06 o 
   9   4   2        0.58        1.03      0.69 o 
  10   4   2       77.22       81.80      2.52 o 
  11   4   2       10.24        9.38      1.42 o 
 -11   5   2        1.30        1.22      0.73 o 
 -10   5   2       87.50       90.19      4.30 o 
  -9   5   2        7.72        9.03      1.31 o 
  -8   5   2      891.40      829.93     10.56 o 
  -7   5   2      443.72      424.00      9.49 o 
  -6   5   2       23.23       26.15      2.08 o 
  -5   5   2      169.22      209.67      4.38 o 
  -4   5   2      348.32      333.77     11.95 o 
  -3   5   2      431.84      459.10     10.27 o 
  -2   5   2      146.72      177.67      4.60 o 
  -1   5   2      277.65      278.23      2.85 o 
   0   5   2      166.51      161.35      4.13 o 
   1   5   2     1956.43     2080.55     40.71 o 
   2   5   2        4.40        4.42      0.76 o 
   3   5   2     1472.11     1536.05     12.96 o 
   4   5   2      720.71      754.26     13.06 o 
   5   5   2       16.66       16.62      1.37 o 
   6   5   2        3.46        5.38      1.43 o 
   7   5   2      105.50      107.12      3.04 o 
   8   5   2        0.84        1.30      1.02 o 
   9   5   2       11.64        6.88      1.06 o 
  10   5   2       25.72       25.82      1.44 o 
 -11   6   2        0.42        1.15      0.67 o 
 -10   6   2       34.26       37.00      2.72 o 
  -9   6   2      287.64      297.01      6.71 o 
  -8   6   2        9.40       11.12      1.04 o 
  -7   6   2      126.45      121.82      4.84 o 
  -6   6   2       14.58       12.72      1.20 o 
  -5   6   2      316.73      328.69      5.61 o 
  -4   6   2      419.25      458.26      7.78 o 
  -3   6   2      257.45      305.37      4.65 o 
  -2   6   2      913.32      974.36     18.38 o 
  -1   6   2      194.78      211.76      2.83 o 
   0   6   2      976.81     1056.95      9.38 o 
   1   6   2      406.04      429.33      8.61 o 
   2   6   2     1809.67     1974.39     18.93 o 
   3   6   2      953.88      966.01     10.58 o 
   4   6   2     1063.88     1104.73     15.72 o 
   5   6   2       97.21      102.55      2.95 o 
   6   6   2        0.07        0.59      0.57 o 
   7   6   2        0.28        0.21      0.57 o 
   8   6   2       34.33       32.69      2.78 o 
   9   6   2       82.04       81.32      3.26 o 
  10   6   2        1.85        1.30      0.75 o 
 -11   7   2       20.10       27.39      1.50 o 
 -10   7   2       42.94       48.16      5.45 o 
  -9   7   2      128.43      124.89      6.72 o 
  -8   7   2        8.38       10.64      1.33 o 
  -7   7   2        2.58        2.89      0.84 o 
  -6   7   2     1048.18      970.02     18.96 o 
  -5   7   2       46.48       42.29      1.91 o 
  -4   7   2      247.58      228.42      4.02 o 
  -3   7   2     1565.67     1609.13     14.11 o 
  -2   7   2      222.70      254.37      4.66 o 
  -1   7   2      782.47      805.06     10.35 o 
   0   7   2      683.62      728.48     12.72 o 
   1   7   2       12.71       11.90      0.79 o 
   2   7   2      727.46      812.75      9.70 o 
   3   7   2       27.07       32.79      1.45 o 
   4   7   2       63.57       58.26      2.12 o 
   5   7   2      551.26      513.02      7.42 o 
   6   7   2        5.05        3.81      1.11 o 
   7   7   2      234.05      205.21      5.57 o 
   8   7   2        7.84        6.94      1.47 o 
   9   7   2      103.22       98.51      3.52 o 
  10   7   2       28.07       32.03      1.63 o 
 -11   8   2       16.57       18.71      1.42 o 
 -10   8   2       23.15       26.87      3.61 o 
  -9   8   2        1.89        0.86      1.22 o 
  -8   8   2       44.18       46.25      2.54 o 
  -7   8   2      113.83      109.53      2.67 o 
  -6   8   2      247.07      239.81      6.71 o 
  -5   8   2        6.29        7.52      0.82 o 
  -4   8   2      119.82      136.82      3.16 o 
  -3   8   2      105.35      100.56      2.63 o 
  -2   8   2       17.02        9.21      0.75 o 
  -1   8   2       75.42       88.16      1.95 o 
   0   8   2     1223.93     1258.54     13.10 o 
   1   8   2       14.81       22.75      1.57 o 
   2   8   2       45.49       41.56      1.62 o 
   3   8   2      321.29      324.36      6.02 o 
   4   8   2     1295.14     1252.91     30.73 o 
   5   8   2      443.36      413.02      6.60 o 
   6   8   2      112.99      109.20      3.90 o 
   7   8   2      121.49      122.53      6.88 o 
   8   8   2       46.50       43.69      2.51 o 
   9   8   2        0.80        0.66      0.61 o 
  10   8   2        2.63        4.35      0.63 o 
 -10   9   2       24.66       22.63      1.51 o 
  -9   9   2       16.33       14.38      1.70 o 
  -8   9   2      110.22       96.17      3.07 o 
  -7   9   2       16.91       14.91      1.13 o 
  -6   9   2      514.66      474.20     10.03 o 
  -5   9   2     1317.93     1214.96     16.34 o 
  -4   9   2        0.42        1.02      0.48 o 
  -3   9   2       73.07       81.31      3.86 o 
  -2   9   2      262.36      283.02      4.03 o 
  -1   9   2       15.15       14.88      0.99 o 
   0   9   2       31.55       29.03      1.35 o 
   1   9   2      232.09      275.73      5.35 o 
   2   9   2       31.94       38.61      1.90 o 
   3   9   2      298.87      285.95      4.94 o 
   4   9   2      268.44      252.86      8.39 o 
   5   9   2      183.96      172.40     13.57 o 
   6   9   2      300.07      297.81      6.41 o 
   7   9   2        1.34        0.88      0.54 o 
   8   9   2       60.25       62.49      2.89 o 
   9   9   2       66.59       78.29      2.83 o 
  10   9   2        7.22        8.39      1.37 o 
 -10  10   2       28.16       34.53      2.76 o 
  -9  10   2        0.47        0.99      0.72 o 
  -8  10   2        7.83        7.31      1.03 o 
  -7  10   2       30.53       24.65      2.17 o 
  -6  10   2      411.55      439.28      6.63 o 
  -5  10   2      668.83      646.33      9.95 o 
  -4  10   2        6.74        7.04      0.94 o 
  -3  10   2      636.83      628.11     14.50 o 
  -2  10   2      277.39      258.82      4.71 o 
  -1  10   2      536.44      475.38      7.54 o 
   0  10   2       45.64       45.99      2.11 o 
   1  10   2       70.79       73.70      3.86 o 
   2  10   2      270.42      243.09      6.57 o 
   3  10   2       57.15       61.01      3.34 o 
   4  10   2       79.83       68.12      4.46 o 
   5  10   2      925.16      856.42      9.55 o 
   6  10   2      563.31      516.43      8.51 o 
   7  10   2       10.23       11.01      1.00 o 
   8  10   2       89.97       90.12      4.18 o 
   9  10   2      116.37      123.30      4.20 o 
 -10  11   2        2.01        1.86      0.77 o 
  -9  11   2        5.55        6.89      0.77 o 
  -8  11   2        3.70        4.38      0.79 o 
  -7  11   2        2.80        2.86      0.84 o 
  -6  11   2       46.99       43.04      1.80 o 
  -5  11   2      102.78       98.50      5.74 o 
  -4  11   2      109.75      115.69      8.38 o 
  -3  11   2      468.86      442.91      9.83 o 
  -2  11   2      449.61      411.90      9.96 o 
  -1  11   2      377.08      362.75      6.71 o 
   0  11   2      112.84      116.33      3.59 o 
   1  11   2        6.04       14.40      1.60 o 
   2  11   2       42.52       45.33      2.84 o 
   3  11   2        1.37        1.08      0.73 o 
   4  11   2       17.19       10.68      1.58 o 
   5  11   2      119.62      107.47      2.78 o 
   6  11   2       12.61       16.08      1.23 o 
   7  11   2       33.17       33.73      1.62 o 
   8  11   2       13.40       13.75      1.28 o 
   9  11   2       11.97        9.53      1.11 o 
  -9  12   2       66.83       68.13      2.33 o 
  -8  12   2       19.14       23.69      1.65 o 
  -7  12   2      103.07       90.89      3.47 o 
  -6  12   2       97.39       83.47      2.67 o 
  -5  12   2      570.48      529.75      6.05 o 
  -4  12   2       73.33       67.33      5.05 o 
  -3  12   2       57.97       49.75      3.20 o 
  -2  12   2        9.49        9.33      2.11 o 
  -1  12   2       98.69      104.74      3.55 o 
   0  12   2       15.96       12.96      1.28 o 
   1  12   2      173.93      165.02      5.62 o 
   2  12   2      348.53      323.25      8.29 o 
   3  12   2      150.39      131.40      5.22 o 
   4  12   2       16.97       17.17      1.13 o 
   5  12   2      102.28      103.90      3.39 o 
   6  12   2      277.70      246.87      6.36 o 
   7  12   2       84.64       84.10      2.46 o 
   8  12   2        5.06        7.89      0.93 o 
  -9  13   2       11.32       10.41      0.84 o 
  -8  13   2        0.07        0.67      0.70 o 
  -7  13   2       50.67       51.40      2.53 o 
  -6  13   2       26.18       28.48      1.74 o 
  -5  13   2        1.92        1.05      0.54 o 
  -4  13   2      169.52      145.23      3.33 o 
  -3  13   2       21.68       21.69      1.34 o 
  -2  13   2     1043.50      989.42     16.89 o 
  -1  13   2      132.49      127.83      5.52 o 
   0  13   2      397.09      353.06      7.10 o 
   1  13   2        4.12        4.37      1.19 o 
   2  13   2       39.26       41.47      2.91 o 
   3  13   2      493.91      471.64      5.67 o 
   4  13   2        9.61       13.44      1.12 o 
   5  13   2        1.82        1.75      0.67 o 
   6  13   2       22.49       20.31      1.47 o 
   7  13   2      146.20      156.63      4.23 o 
   8  13   2        5.34        5.83      0.73 o 
  -8  14   2       40.94       50.41      2.06 o 
  -7  14   2      142.78      160.92      4.29 o 
  -6  14   2        2.78        4.00      0.79 o 
  -5  14   2       15.45       13.44      1.43 o 
  -4  14   2      182.96      153.92      3.64 o 
  -3  14   2      180.79      165.31      3.37 o 
  -2  14   2      325.20      282.48      5.01 o 
  -1  14   2      166.22      143.56      2.75 o 
   0  14   2       14.19       11.95      0.80 o 
   1  14   2        5.76        4.63      0.60 o 
   2  14   2       20.45       19.24      0.97 o 
   3  14   2       55.35       45.95      1.80 o 
   4  14   2      110.06      103.26      2.96 o 
   5  14   2       18.78       14.74      1.28 o 
   6  14   2      154.86      146.07      3.67 o 
   7  14   2       67.91       74.24      2.64 o 
   8  14   2       13.74        7.90      1.32 o 
  -8  15   2       33.98       33.60      1.83 o 
  -7  15   2        8.78        7.89      1.15 o 
  -6  15   2       54.57       51.65      2.50 o 
  -5  15   2       37.76       34.55      2.14 o 
  -4  15   2       16.54       19.55      1.65 o 
  -3  15   2      116.53      117.97      3.07 o 
  -2  15   2      281.20      263.12      5.43 o 
  -1  15   2       13.47       12.89      0.98 o 
   0  15   2       18.98       19.13      1.34 o 
   1  15   2        0.03       -0.08      0.50 o 
   2  15   2      118.93      120.22      3.16 o 
   3  15   2      218.94      188.17      3.66 o 
   4  15   2       11.02        5.84      0.76 o 
   5  15   2        1.78        1.88      0.84 o 
   6  15   2       60.77       57.78      2.49 o 
   7  15   2       15.19       20.19      1.58 o 
  -7  16   2       73.89       83.02      3.75 o 
  -6  16   2        3.02        2.27      0.83 o 
  -5  16   2       10.75        8.50      1.37 o 
  -4  16   2        0.06        0.45      0.65 o 
  -3  16   2        8.60        5.25      0.75 o 
  -2  16   2        2.70        1.81      0.72 o 
  -1  16   2        0.10        0.07      0.70 o 
   0  16   2       26.79       28.05      1.79 o 
   1  16   2        0.28        0.31      0.72 o 
   2  16   2       47.00       45.14      2.58 o 
   3  16   2      146.38      124.22      2.82 o 
   4  16   2       36.62       35.76      2.08 o 
   5  16   2        0.29       -0.07      0.68 o 
   6  16   2      125.89      137.41      4.23 o 
  -6  17   2        5.12        6.16      0.77 o 
  -5  17   2        1.04        0.20      0.47 o 
  -4  17   2        9.06        7.85      0.85 o 
  -3  17   2      127.43      117.64      3.29 o 
  -2  17   2      117.38      112.08      3.35 o 
  -1  17   2       25.77       27.68      2.03 o 
   0  17   2       32.83       30.19      2.49 o 
   1  17   2       56.84       59.15      2.82 o 
   2  17   2       15.51       16.19      1.58 o 
   3  17   2        0.96        0.96      0.56 o 
   4  17   2        4.07        4.88      0.81 o 
   5  17   2       69.83       77.94      3.21 o 
   6  17   2        2.28        2.38      0.93 o 
  -5  18   2        1.60        2.08      0.50 o 
  -4  18   2       20.33       19.10      1.71 o 
  -3  18   2        8.22        5.75      0.90 o 
  -2  18   2       19.85       17.45      2.46 o 
  -1  18   2       13.07       13.46      2.27 o 
   0  18   2       46.01       50.84      2.55 o 
   1  18   2        2.18        3.17      1.92 o 
   2  18   2       32.81       27.37      1.70 o 
   3  18   2        0.00        0.45      1.99 o 
   4  18   2        0.40        1.81      1.04 o 
  -4  19   2        0.45        0.87      1.28 o 
  -3  19   2        1.42        1.66      0.58 o 
  -2  19   2       99.30      108.43      2.78 o 
  -1  19   2        0.88        0.50      0.62 o 
   0  19   2       75.55       85.27      3.18 o 
   1  19   2       21.41       24.13      7.98 o 
   2  19   2        1.87        2.35      1.56 o 
   3  19   2       55.15       59.76      2.40 o 
  -2  20   2       76.22       94.01      2.47 o 
  -1  20   2       33.45       42.21      2.54 o 
   0  20   2        2.37        3.29      0.75 o 
   1  20   2        7.36       11.21      1.04 o 
 -11   1   3       14.72       14.03      1.28 o 
 -10   1   3        0.17        0.32      0.75 o 
  -9   1   3       57.21       51.91      2.67 o 
  -8   1   3       27.91       23.30      1.81 o 
  -7   1   3      110.05      118.43      3.55 o 
  -6   1   3      195.99      180.07      4.10 o 
  -5   1   3       67.87       62.00      1.81 o 
  -4   1   3      546.64      613.96      7.77 o 
  -3   1   3        0.24        0.55      0.25 o 
  -2   1   3     1760.44     1839.91     14.74 o 
  -1   1   3      445.36      403.03      8.68 o 
   0   1   3      107.39      115.88      8.52 o 
   1   1   3      366.12      387.84      9.68 o 
   2   1   3     1061.83     1131.60     14.56 o 
   3   1   3       18.39       19.57      1.01 o 
   4   1   3      630.68      713.40      8.14 o 
   5   1   3        4.53        8.37      1.27 o 
   6   1   3       38.70       35.81      2.68 o 
   7   1   3        4.01        6.28      1.40 o 
   8   1   3        3.32        3.77      1.15 o 
   9   1   3        4.45        1.71      0.63 o 
  10   1   3       10.37        5.76      0.87 o 
 -11   2   3       18.81       19.89      2.53 o 
 -10   2   3        2.83        2.38      0.97 o 
  -9   2   3      363.62      337.42      8.90 o 
  -8   2   3      345.68      374.52     18.63 o 
  -7   2   3     1060.57      988.16     35.66 o 
  -6   2   3        7.59       10.75      1.01 o 
  -5   2   3       56.53       74.74      2.37 o 
  -4   2   3     3407.75     3895.35     65.03 o 
  -3   2   3       64.36       70.52      1.63 o 
  -2   2   3      165.00      169.53      2.01 o 
  -1   2   3       70.88       85.60      1.40 o 
   0   2   3      157.55      147.59      2.08 o 
   1   2   3       94.34       97.86      2.09 o 
   2   2   3     1202.82     1227.02     17.36 o 
   3   2   3      207.04      207.53      3.44 o 
   4   2   3       86.69      106.51      4.05 o 
   5   2   3       49.66       44.34      2.22 o 
   6   2   3        2.33        1.51      0.88 o 
   7   2   3      111.69      126.71      3.33 o 
   8   2   3       38.42       41.96      2.75 o 
   9   2   3       65.54       75.56      2.47 o 
  10   2   3       11.60       13.02      1.20 o 
 -11   3   3        2.63        2.71      0.97 o 
 -10   3   3      218.64      224.65      6.93 o 
  -9   3   3      472.03      449.20     19.99 o 
  -8   3   3      117.94      111.79      3.33 o 
  -7   3   3       17.72       20.21      6.33 o 
  -6   3   3       63.45       65.35      3.17 o 
  -5   3   3        4.34        2.47      0.72 o 
  -4   3   3       55.31       59.76      1.98 o 
  -3   3   3     1137.51     1189.59     28.17 o 
  -2   3   3      127.24      120.87      1.71 o 
  -1   3   3      455.45      480.76      6.60 o 
   0   3   3     1427.25     1391.24     12.31 o 
   1   3   3        0.85        2.83      0.41 o 
   2   3   3     2305.35     2405.32     19.57 o 
   3   3   3      735.24      785.50     19.38 o 
   4   3   3       63.15       56.92      2.30 o 
   5   3   3      210.41      220.34      5.42 o 
   6   3   3       15.89       20.83      1.67 o 
   7   3   3        2.44        4.71      0.87 o 
   8   3   3       43.66       37.75      3.08 o 
   9   3   3       24.86       29.73      2.68 o 
  10   3   3       74.42       68.95      2.15 o 
 -11   4   3       31.45       32.98      2.80 o 
 -10   4   3       26.14       23.31      2.27 o 
  -9   4   3      282.89      239.59      7.42 o 
  -8   4   3        0.85        0.27      0.60 o 
  -7   4   3     1145.59      951.00     33.34 o 
  -6   4   3       84.43       74.27      3.37 o 
  -5   4   3      170.98      199.93      5.40 o 
  -4   4   3      126.72      133.16      9.91 o 
  -3   4   3     5857.62     5852.87     42.94 o 
  -2   4   3       48.26       51.42      1.05 o 
  -1   4   3        9.50       14.71      0.69 o 
   0   4   3      126.77      130.67      1.93 o 
   1   4   3     5579.85     5901.27     34.87 o 
   2   4   3       15.41       18.14      1.12 o 
   3   4   3     1510.72     1667.13     16.87 o 
   4   4   3       17.78       14.55      1.22 o 
   5   4   3       28.00       35.65      2.04 o 
   6   4   3      328.74      329.70      6.95 o 
   7   4   3       31.99       32.61      1.92 o 
   8   4   3       25.78       26.10      1.70 o 
   9   4   3       53.70       47.93      2.15 o 
  10   4   3        3.95        4.66      0.64 o 
 -11   5   3       17.61       15.61      1.61 o 
 -10   5   3      156.06      156.75      9.30 o 
  -9   5   3      564.89      518.99     11.54 o 
  -8   5   3      806.61      769.09      8.92 o 
  -7   5   3       32.28       33.80      2.50 o 
  -6   5   3       71.07       70.86      3.37 o 
  -5   5   3      713.68      796.38     12.67 o 
  -4   5   3      966.17      938.70     21.32 o 
  -3   5   3      472.93      497.48      7.43 o 
  -2   5   3     1315.77     1406.00     13.84 o 
  -1   5   3      247.38      276.92      3.28 o 
   0   5   3      235.22      233.94      4.57 o 
   1   5   3      345.46      368.72      3.99 o 
   2   5   3       97.29      112.33      3.37 o 
   3   5   3       11.45       10.57      1.01 o 
   4   5   3      511.56      509.96      9.89 o 
   5   5   3       25.84       30.54      2.37 o 
   6   5   3      154.42      143.39      4.41 o 
   7   5   3      387.03      366.59      9.37 o 
   8   5   3       21.49       23.84      1.43 o 
   9   5   3      135.99      125.79      3.34 o 
  10   5   3      144.89      147.76      5.26 o 
 -11   6   3        3.45        2.70      0.79 o 
 -10   6   3        0.63        0.79      1.09 o 
  -9   6   3      361.02      341.28      8.97 o 
  -8   6   3      118.58      104.62      3.30 o 
  -7   6   3        9.27        8.19      2.04 o 
  -6   6   3      248.45      248.92      6.73 o 
  -5   6   3       38.25       37.87      2.34 o 
  -4   6   3     1026.55     1161.55     12.81 o 
  -3   6   3      674.71      662.13      7.35 o 
  -2   6   3       60.17       72.41      1.68 o 
  -1   6   3        0.53        0.71      0.32 o 
   0   6   3       36.12       40.86      1.27 o 
   1   6   3       72.17       88.27      3.27 o 
   2   6   3      621.97      629.64     13.07 o 
   3   6   3      212.52      247.48      4.98 o 
   4   6   3       31.27       31.10      2.91 o 
   5   6   3        0.98        2.51      1.04 o 
   6   6   3       77.06       62.09      3.59 o 
   7   6   3       10.77       13.87      1.50 o 
   8   6   3       78.08       69.82      3.18 o 
   9   6   3       93.00       88.59      4.04 o 
  10   6   3        5.15        3.42      0.80 o 
 -11   7   3        0.17       -0.66      0.66 o 
 -10   7   3      113.73      123.38      8.11 o 
  -9   7   3      125.46      115.18      5.06 o 
  -8   7   3      542.56      486.03     11.04 o 
  -7   7   3      168.85      137.79      5.19 o 
  -6   7   3      236.75      231.70      6.57 o 
  -5   7   3      119.08      112.77      3.47 o 
  -4   7   3       26.59       37.16      1.56 o 
  -3   7   3      411.25      440.23      5.79 o 
  -2   7   3       15.36       19.18      1.20 o 
  -1   7   3       50.87       60.71      2.33 o 
   0   7   3      229.00      264.88      3.62 o 
   1   7   3       25.51       26.79      1.23 o 
   2   7   3     1523.49     1722.49     21.18 o 
   3   7   3        1.92        0.89      0.67 o 
   4   7   3       93.77      111.37      3.56 o 
   5   7   3      774.35      708.66     13.23 o 
   6   7   3        8.15        8.79      0.86 o 
   7   7   3      119.70      120.13      3.66 o 
   8   7   3       18.48       15.60      1.31 o 
   9   7   3        4.94        4.52      1.26 o 
  10   7   3       48.41       54.96      3.88 o 
 -11   8   3      137.99      150.64      3.27 o 
 -10   8   3        0.48        0.15      0.70 o 
  -9   8   3        1.48        3.74      0.90 o 
  -8   8   3      107.14      107.10      3.83 o 
  -7   8   3       25.05       17.76      1.21 o 
  -6   8   3       69.32       70.97      3.57 o 
  -5   8   3      301.42      281.55      7.07 o 
  -4   8   3       94.30      106.84      2.81 o 
  -3   8   3      720.80      749.36     13.61 o 
  -2   8   3       28.62       37.49      1.37 o 
  -1   8   3      430.80      412.69      5.66 o 
   0   8   3        4.89        6.54      0.61 o 
   1   8   3       23.50       20.42      1.16 o 
   2   8   3     2303.32     2334.75     21.17 o 
   3   8   3       45.80       52.86      2.34 o 
   4   8   3      219.92      227.48      5.33 o 
   5   8   3      227.31      213.67      8.16 o 
   6   8   3       89.32       88.59      2.28 o 
   7   8   3      112.77      104.48      3.94 o 
   8   8   3      123.11      120.53      3.41 o 
   9   8   3        2.13        2.38      0.85 o 
 -10   9   3        1.13        0.27      0.55 o 
  -9   9   3        6.40        6.76      1.01 o 
  -8   9   3       13.69       12.23      1.01 o 
  -7   9   3        1.15        0.92      0.64 o 
  -6   9   3      133.01      105.23      4.42 o 
  -5   9   3     1475.00     1409.17     16.65 o 
  -4   9   3       87.36       96.98      3.28 o 
  -3   9   3        5.87        8.68      1.24 o 
  -2   9   3      669.49      725.31      8.29 o 
  -1   9   3      276.57      259.06      3.96 o 
   0   9   3       15.77       16.24      1.07 o 
   1   9   3        3.10        1.72      0.57 o 
   2   9   3       76.00       80.22      2.89 o 
   3   9   3       59.33       66.52      2.40 o 
   4   9   3        0.61        0.39      0.59 o 
   5   9   3        4.43        3.79      0.71 o 
   6   9   3        0.61        0.67      0.46 o 
   7   9   3      225.83      203.63      6.74 o 
   8   9   3        8.21       11.52      1.06 o 
   9   9   3       92.81       96.70      2.82 o 
 -10  10   3       20.27       20.04      1.59 o 
  -9  10   3       13.63       14.93      1.30 o 
  -8  10   3        1.45        2.48      0.76 o 
  -7  10   3        3.38        6.74      2.24 o 
  -6  10   3      118.37      126.15      3.54 o 
  -5  10   3      192.00      182.85      4.83 o 
  -4  10   3       19.56       20.92      1.59 o 
  -3  10   3      349.86      362.36      5.86 o 
  -2  10   3        0.91        1.38      0.61 o 
  -1  10   3       82.05       69.43      2.69 o 
   0  10   3       22.24       21.93      1.53 o 
   1  10   3       20.84       34.21      1.87 o 
   2  10   3      186.00      196.15      6.49 o 
   3  10   3      108.18      100.86      3.53 o 
   4  10   3       23.25       22.40      1.73 o 
   5  10   3        8.05        8.62      0.77 o 
   6  10   3        9.27        9.66      0.98 o 
   7  10   3       72.37       74.95      2.74 o 
   8  10   3        0.69        1.24      0.61 o 
   9  10   3        0.35        0.28      0.46 o 
 -10  11   3        3.54        5.09      1.02 o 
  -9  11   3        0.03       -0.09      0.39 o 
  -8  11   3       63.27       60.12      2.68 o 
  -7  11   3       65.57       57.83      2.77 o 
  -6  11   3      110.97       83.58      3.40 o 
  -5  11   3      255.47      262.97      5.07 o 
  -4  11   3      267.77      275.33      6.22 o 
  -3  11   3       97.56       91.32      3.39 o 
  -2  11   3      129.00      131.37      3.99 o 
  -1  11   3       43.23       39.53      2.12 o 
   0  11   3        2.24        1.91      0.55 o 
   1  11   3       57.15       54.60      5.01 o 
   2  11   3       98.70      103.72      4.43 o 
   3  11   3      259.30      247.72      7.28 o 
   4  11   3        6.58        7.26      0.76 o 
   5  11   3       16.03       18.58      1.29 o 
   6  11   3      112.44       99.04      3.27 o 
   7  11   3       23.06       16.86      1.30 o 
   8  11   3       58.06       57.35      2.53 o 
  -9  12   3       11.73       10.96      0.96 o 
  -8  12   3       10.93        8.28      1.02 o 
  -7  12   3        8.92        8.84      1.45 o 
  -6  12   3       44.18       38.67      2.04 o 
  -5  12   3        9.54        7.63      0.86 o 
  -4  12   3        3.27        1.64      0.57 o 
  -3  12   3      260.14      251.13      7.89 o 
  -2  12   3       19.70       22.25      2.19 o 
  -1  12   3      325.89      326.13      8.40 o 
   0  12   3       87.89       84.18      4.03 o 
   1  12   3      104.70       95.18      4.22 o 
   2  12   3        3.61        6.05      1.92 o 
   3  12   3       19.64       14.13      0.95 o 
   4  12   3      255.17      251.82      5.40 o 
   5  12   3       32.90       28.93      1.79 o 
   6  12   3        1.08        1.40      0.63 o 
   7  12   3        6.44        4.65      0.73 o 
   8  12   3       59.59       62.39      2.77 o 
  -9  13   3       34.83       41.07      1.95 o 
  -8  13   3       53.93       56.45      2.87 o 
  -7  13   3       28.27       31.85      2.44 o 
  -6  13   3        9.48       11.78      1.39 o 
  -5  13   3       71.96       69.01      2.39 o 
  -4  13   3      340.26      297.03      5.73 o 
  -3  13   3      366.92      353.75      5.64 o 
  -2  13   3        1.37        2.84      1.10 o 
  -1  13   3      260.17      260.70      7.59 o 
   0  13   3      127.23      120.83      8.78 o 
   1  13   3       20.00       22.29      1.54 o 
   2  13   3      237.10      242.54      3.64 o 
   3  13   3       88.03       87.77      2.48 o 
   4  13   3       68.54       59.00      2.55 o 
   5  13   3      220.67      212.16      4.82 o 
   6  13   3       17.71       16.11      1.51 o 
   7  13   3       90.70       93.54      2.62 o 
   8  13   3       33.86       34.00      2.54 o 
  -8  14   3        0.93        0.27      0.59 o 
  -7  14   3       50.94       49.29      2.95 o 
  -6  14   3      136.37      128.62      4.12 o 
  -5  14   3       33.31       29.80      1.76 o 
  -4  14   3        4.52        2.02      0.58 o 
  -3  14   3        0.25        0.61      0.51 o 
  -2  14   3       54.00       43.85      1.95 o 
  -1  14   3        1.23        0.89      0.46 o 
   0  14   3      198.28      185.07      4.05 o 
   1  14   3      236.46      229.35      4.58 o 
   2  14   3       22.91       22.23      1.40 o 
   3  14   3       58.55       65.39      2.15 o 
   4  14   3        0.04        0.18      0.68 o 
   5  14   3      108.26      101.09      3.72 o 
   6  14   3       87.81       85.85      3.14 o 
   7  14   3        0.67        1.59      0.44 o 
  -8  15   3       50.64       49.02      2.19 o 
  -7  15   3       41.64       45.36      2.54 o 
  -6  15   3        6.72        6.45      1.19 o 
  -5  15   3        2.23        1.80      0.81 o 
  -4  15   3        0.42        1.01      0.52 o 
  -3  15   3        0.10        0.51      0.56 o 
  -2  15   3       62.06       64.55      2.63 o 
  -1  15   3        1.99        2.13      0.58 o 
   0  15   3      106.15       92.75      3.21 o 
   1  15   3       46.36       47.78      2.31 o 
   2  15   3      152.64      135.65      3.83 o 
   3  15   3       28.76       34.63      1.90 o 
   4  15   3       21.85       17.56      1.97 o 
   5  15   3        0.83        0.47      0.72 o 
   6  15   3      134.38      143.64      4.58 o 
  -7  16   3       20.56       19.25      1.49 o 
  -6  16   3       41.31       46.46      2.58 o 
  -5  16   3       58.61       72.69      2.85 o 
  -4  16   3        5.80        6.37      0.92 o 
  -3  16   3       11.11       10.44      1.07 o 
  -2  16   3        0.29        0.35      0.60 o 
  -1  16   3       56.48       57.70      2.45 o 
   0  16   3        0.11        0.46      0.72 o 
   1  16   3       28.72       26.44      1.72 o 
   2  16   3        3.12        3.10      0.73 o 
   3  16   3        3.38        4.56      0.78 o 
   4  16   3       13.63       13.01      1.63 o 
   5  16   3       11.53       10.50      1.34 o 
   6  16   3        5.65        4.31      0.80 o 
  -6  17   3       65.77       74.53      2.37 o 
  -5  17   3       12.90       11.86      0.94 o 
  -4  17   3        2.05        4.20      0.81 o 
  -3  17   3        0.77        1.02      0.70 o 
  -2  17   3       73.00       80.11      2.49 o 
  -1  17   3      143.03      151.95      3.40 o 
   0  17   3       27.90       28.18      2.00 o 
   1  17   3        9.97        8.55      1.24 o 
   2  17   3       51.43       55.06      2.23 o 
   3  17   3        0.23        0.45      0.50 o 
   4  17   3        1.79        0.70      0.63 o 
   5  17   3        0.02        0.07      0.76 o 
  -5  18   3        3.61        3.27      0.53 o 
  -4  18   3       11.41       11.37      1.56 o 
  -3  18   3        3.01        1.99      0.76 o 
  -2  18   3        1.28        0.24      0.60 o 
  -1  18   3       93.16       95.99      2.84 o 
   0  18   3       85.24       90.00      4.04 o 
   1  18   3       88.47      104.18      6.51 o 
   2  18   3       13.59       12.56      1.17 o 
   3  18   3        0.27        1.03      0.66 o 
   4  18   3       27.18       30.54      2.48 o 
  -4  19   3       14.20       16.53      1.85 o 
  -3  19   3        6.54        6.74      0.79 o 
  -2  19   3       23.32       21.53      1.37 o 
  -1  19   3      599.59      670.16      8.99 o 
   0  19   3       67.23       77.99      9.15 o 
   1  19   3       64.74       73.16      2.48 o 
   2  19   3       34.35       35.71      1.89 o 
  -1  20   3       15.07       17.26      1.37 o 
   0  20   3       50.58       52.60      3.52 o 
 -11   0   4        4.07        1.85      0.79 o 
 -10   0   4        1.38        1.09      0.79 o 
  -9   0   4      238.21      221.90      6.94 o 
  -8   0   4      188.69      198.97      6.20 o 
  -7   0   4     1380.14     1172.97     24.59 o 
  -6   0   4       18.24       24.10      1.77 o 
  -5   0   4       70.98       95.84      3.40 o 
  -4   0   4      603.22      645.10     19.19 o 
  -3   0   4       82.56      105.61      7.74 o 
  -2   0   4     1265.73     1306.70     78.56 o 
  -1   0   4      294.97      265.64      7.35 o 
   0   0   4      154.26      163.12      3.30 o 
   1   0   4     6056.30     5765.36     68.43 o 
   2   0   4       31.20       24.85      1.56 o 
   3   0   4      907.95      919.58     13.37 o 
   4   0   4      501.93      455.16      9.06 o 
   5   0   4       21.23       22.63      2.01 o 
   6   0   4       55.61       43.41      4.34 o 
   7   0   4        1.03        0.69      0.65 o 
   8   0   4        0.14        1.75      0.95 o 
   9   0   4       14.92       12.42      1.59 o 
  10   0   4        4.12        2.24      0.97 o 
 -11   1   4        6.62        6.46      0.91 o 
 -10   1   4        9.68        9.56      1.19 o 
  -9   1   4        2.20        2.63      0.84 o 
  -8   1   4      175.95      159.21      3.50 o 
  -7   1   4      168.40      147.74      4.02 o 
  -6   1   4      394.50      369.06      6.38 o 
  -5   1   4       26.19       40.39      1.85 o 
  -4   1   4     2712.30     3176.63     64.75 o 
  -3   1   4      561.86      574.59     20.69 o 
  -2   1   4      200.48      231.22      4.73 o 
  -1   1   4     1340.56     1449.65     17.13 o 
   0   1   4      979.89     1041.82     18.52 o 
   1   1   4        0.92        3.22      0.84 o 
   2   1   4        0.11       -0.03      0.31 o 
   3   1   4     1433.47     1530.94     17.96 o 
   4   1   4       22.76       22.13      1.29 o 
   5   1   4        1.37        0.31      0.51 o 
   6   1   4       37.32       32.68      4.44 o 
   7   1   4      174.50      178.36      4.48 o 
   8   1   4        9.21       10.22      1.14 o 
   9   1   4        4.33        2.65      0.67 o 
  10   1   4        2.85        1.97      0.51 o 
 -11   2   4       52.77       62.57      4.28 o 
 -10   2   4        6.07        5.45      1.23 o 
  -9   2   4       22.63       18.93      2.06 o 
  -8   2   4       54.02       48.34      2.17 o 
  -7   2   4        0.19        1.89      0.81 o 
  -6   2   4      341.78      338.51      6.10 o 
  -5   2   4      116.25      106.31      3.05 o 
  -4   2   4      307.47      357.80      8.52 o 
  -3   2   4       53.77       77.59      2.62 o 
  -2   2   4      154.99      192.66      6.79 o 
  -1   2   4      977.51     1004.54     18.09 o 
   0   2   4       17.46       24.88      1.09 o 
   1   2   4     1660.96     1823.32     17.10 o 
   2   2   4      283.58      300.91      7.46 o 
   3   2   4        0.11        0.22      0.48 o 
   4   2   4        9.72        7.13      0.90 o 
   5   2   4       32.51       25.29      1.78 o 
   6   2   4      236.30      241.71      7.35 o 
   7   2   4      179.33      148.91      5.32 o 
   8   2   4        0.68        0.89      0.56 o 
   9   2   4        0.72        1.19      0.55 o 
  10   2   4        2.52        1.14      0.46 o 
 -11   3   4        5.03        5.14      0.99 o 
 -10   3   4        8.33        9.01      1.50 o 
  -9   3   4        0.66        1.04      0.96 o 
  -8   3   4      241.00      223.12      4.82 o 
  -7   3   4       67.78       77.17      3.68 o 
  -6   3   4      103.11      114.19      5.30 o 
  -5   3   4        2.57        7.62      0.89 o 
  -4   3   4     1848.33     2269.36     85.50 o 
  -3   3   4     3669.68     3897.11     42.52 o 
  -2   3   4        9.45       10.26      1.12 o 
  -1   3   4       38.93       33.56      1.39 o 
   0   3   4      705.43      779.13     21.15 o 
   1   3   4       13.65       27.23      1.10 o 
   2   3   4      643.31      681.10     18.12 o 
   3   3   4      277.60      265.93      5.08 o 
   4   3   4        0.39        1.17      0.85 o 
   5   3   4       46.04       50.44      2.49 o 
   6   3   4        0.62        2.15      0.80 o 
   7   3   4        7.98       10.45      1.29 o 
   8   3   4       38.38       38.27      2.04 o 
   9   3   4        4.20        2.52      0.52 o 
  10   3   4        1.39       -0.08      0.38 o 
 -11   4   4       10.03        9.16      1.28 o 
 -10   4   4       24.87       25.84      2.30 o 
  -9   4   4        0.75        2.06      1.03 o 
  -8   4   4        1.37        1.37      0.66 o 
  -7   4   4        2.99        3.53      1.03 o 
  -6   4   4      227.10      199.49     18.35 o 
  -5   4   4        2.66        3.04      0.76 o 
  -4   4   4      769.23      961.75     13.39 o 
  -3   4   4       15.18       17.39      1.12 o 
  -2   4   4      302.10      320.22      6.05 o 
  -1   4   4       99.54      108.28      3.31 o 
   0   4   4       22.22       16.80      0.96 o 
   1   4   4     2156.23     2364.01     44.71 o 
   2   4   4       33.38       35.18      1.91 o 
   3   4   4       31.80       37.67      2.35 o 
   4   4   4      109.48      112.03      6.32 o 
   5   4   4      709.87      682.18     12.97 o 
   6   4   4       61.73       59.03      2.53 o 
   7   4   4       15.32       18.40      1.45 o 
   8   4   4       90.42       77.94      2.82 o 
   9   4   4        4.01        1.38      0.57 o 
  10   4   4       74.49       77.30      9.12 o 
 -11   5   4       20.83       19.23      1.72 o 
 -10   5   4        0.04       -0.34      0.88 o 
  -9   5   4        4.52        4.82      1.73 o 
  -8   5   4      126.35      117.16      3.09 o 
  -7   5   4      183.94      171.04      5.74 o 
  -6   5   4       34.70       34.21      3.01 o 
  -5   5   4      216.17      254.87     17.45 o 
  -4   5   4      130.59      125.77      5.82 o 
  -3   5   4     2197.52     2289.87     43.55 o 
  -2   5   4      505.68      511.78     14.76 o 
  -1   5   4      451.03      481.12      6.53 o 
   0   5   4      212.91      270.56      6.99 o 
   1   5   4       11.09       16.95      0.97 o 
   2   5   4      446.67      505.21      9.20 o 
   3   5   4      123.29      116.83      7.09 o 
   4   5   4        3.11        7.49      1.30 o 
   5   5   4      164.94      159.88     10.15 o 
   6   5   4        6.40        4.73      0.74 o 
   7   5   4      247.77      257.13      9.70 o 
   8   5   4        0.79        1.38      0.54 o 
   9   5   4       31.59       31.48      1.36 o 
 -11   6   4       47.23       52.29      2.64 o 
 -10   6   4       61.19       60.08      6.54 o 
  -9   6   4       37.01       35.98      2.80 o 
  -8   6   4      189.53      160.47      6.45 o 
  -7   6   4       14.68       16.56      1.85 o 
  -6   6   4      141.63      128.41     10.91 o 
  -5   6   4       28.60       39.39      2.52 o 
  -4   6   4        0.50        2.27      0.66 o 
  -3   6   4      977.22     1172.83     15.57 o 
  -2   6   4       81.64       96.42      2.64 o 
  -1   6   4      371.42      395.96      6.20 o 
   0   6   4      908.56      900.89     10.68 o 
   1   6   4      908.80      984.35     16.05 o 
   2   6   4      305.05      321.74      6.30 o 
   3   6   4      286.36      315.15      7.56 o 
   4   6   4      174.12      168.71      7.12 o 
   5   6   4      184.18      157.57      5.77 o 
   6   6   4       40.46       28.43      1.80 o 
   7   6   4       53.88       56.04      2.94 o 
   8   6   4       32.28       32.48      2.13 o 
   9   6   4       49.76       49.45      2.21 o 
 -11   7   4       81.78       85.44      3.17 o 
 -10   7   4        3.74        2.59      1.06 o 
  -9   7   4       51.81       55.34      3.38 o 
  -8   7   4       12.99       14.67      1.51 o 
  -7   7   4        3.01        2.17      0.55 o 
  -6   7   4       63.20       63.63      3.38 o 
  -5   7   4      922.43      804.41     51.56 o 
  -4   7   4        0.12        2.12      1.00 o 
  -3   7   4      293.03      336.71      7.19 o 
  -2   7   4      531.17      593.36     11.83 o 
  -1   7   4      313.44      368.57     11.85 o 
   0   7   4        1.03        0.76      0.37 o 
   1   7   4        5.43        6.99      1.32 o 
   2   7   4      282.71      279.52      6.37 o 
   3   7   4      211.36      227.17      6.90 o 
   4   7   4        6.00        8.75      1.39 o 
   5   7   4      153.89      143.74      6.94 o 
   6   7   4       22.55       21.58      1.60 o 
   7   7   4       19.25       18.41      1.76 o 
   8   7   4        4.95        2.87      1.01 o 
   9   7   4       25.00       27.70      1.57 o 
 -11   8   4       16.87       18.37      1.93 o 
 -10   8   4       23.88       28.43      2.12 o 
  -9   8   4       14.51       20.55      1.66 o 
  -8   8   4        4.63        4.65      0.97 o 
  -7   8   4       32.00       31.56      1.71 o 
  -6   8   4       13.10       18.42      1.89 o 
  -5   8   4      569.31      549.29     25.15 o 
  -4   8   4       29.93       20.47      1.76 o 
  -3   8   4      328.37      351.56     11.48 o 
  -2   8   4       14.75        8.90      0.84 o 
  -1   8   4      141.07      158.49      3.94 o 
   0   8   4      563.01      563.50     13.97 o 
   1   8   4      407.92      389.49      9.22 o 
   2   8   4       22.48       24.35      1.65 o 
   3   8   4        1.47        1.64      0.86 o 
   4   8   4        0.68        0.88      0.77 o 
   5   8   4      102.18      108.90      2.77 o 
   6   8   4      350.30      346.25      5.70 o 
   7   8   4       33.57       33.55      3.31 o 
   8   8   4      106.64      100.53      3.46 o 
   9   8   4       12.10       11.74      1.85 o 
 -10   9   4       64.47       79.32      2.65 o 
  -9   9   4        7.03        5.48      0.81 o 
  -8   9   4      101.41      105.05      3.79 o 
  -7   9   4       16.23        9.32      1.70 o 
  -6   9   4        5.47        1.82      0.57 o 
  -5   9   4      128.28      117.20      5.02 o 
  -4   9   4       33.07       35.95      2.56 o 
  -3   9   4       22.03       26.52      1.30 o 
  -2   9   4     1419.62     1414.05     15.81 o 
  -1   9   4      101.45       96.70      2.76 o 
   0   9   4       11.88        6.70      0.90 o 
   1   9   4        3.55        1.20      0.68 o 
   2   9   4      302.84      335.50      8.90 o 
   3   9   4        0.01        0.11      0.54 o 
   4   9   4       45.36       39.67      3.39 o 
   5   9   4       36.73       34.58      1.57 o 
   6   9   4        0.07        1.06      0.55 o 
   7   9   4       27.68       24.69      1.57 o 
   8   9   4        2.77        4.76      0.81 o 
   9   9   4       80.93       73.20      4.08 o 
 -10  10   4       23.51       26.56      2.39 o 
  -9  10   4        0.44        1.27      0.40 o 
  -8  10   4        2.14        3.30      0.75 o 
  -7  10   4      136.92      145.25      5.48 o 
  -6  10   4       36.55       28.01      1.65 o 
  -5  10   4      657.49      644.81     12.52 o 
  -4  10   4      564.48      558.38     18.03 o 
  -3  10   4      248.96      224.26      5.43 o 
  -2  10   4      143.70      145.76      3.17 o 
  -1  10   4      218.47      212.92      5.48 o 
   0  10   4        7.95        6.19      1.14 o 
   1  10   4      155.16      145.68      5.15 o 
   2  10   4       81.16       91.96      3.33 o 
   3  10   4       37.27       26.49      1.88 o 
   4  10   4       16.96       27.67      3.09 o 
   5  10   4        8.15        7.96      0.90 o 
   6  10   4      170.90      157.13      4.74 o 
   7  10   4      113.73      102.98      2.70 o 
   8  10   4       81.68       82.33      3.45 o 
  -9  11   4        0.14        0.40      0.57 o 
  -8  11   4       37.74       29.19      1.82 o 
  -7  11   4      301.77      299.06      9.46 o 
  -6  11   4        7.05        7.01      1.09 o 
  -5  11   4      751.58      683.12      8.24 o 
  -4  11   4      487.57      451.04     20.29 o 
  -3  11   4       32.06       33.82      1.79 o 
  -2  11   4       29.28       27.44      1.88 o 
  -1  11   4       25.17       31.58      2.41 o 
   0  11   4      202.05      201.66      6.22 o 
   1  11   4      679.92      656.75     25.43 o 
   2  11   4        8.57        8.79      1.45 o 
   3  11   4      456.73      465.58      5.21 o 
   4  11   4      257.80      237.63      4.64 o 
   5  11   4       72.59       63.35      2.64 o 
   6  11   4        2.34        2.27      0.69 o 
   7  11   4      121.91      134.24      3.36 o 
   8  11   4       11.06        9.20      0.87 o 
  -9  12   4      102.61      103.34      3.42 o 
  -8  12   4       20.85       24.27      2.02 o 
  -7  12   4        0.08        0.91      0.75 o 
  -6  12   4       72.19       77.62      3.99 o 
  -5  12   4      295.30      289.04      5.65 o 
  -4  12   4      237.94      240.09      5.02 o 
  -3  12   4      944.76      898.71     24.52 o 
  -2  12   4       22.77       22.82      2.11 o 
  -1  12   4     1244.15     1209.59     46.60 o 
   0  12   4      115.33      110.62      4.62 o 
   1  12   4      185.52      179.21      6.03 o 
   2  12   4      281.16      265.23      4.47 o 
   3  12   4       70.65       72.10      2.23 o 
   4  12   4        0.47        0.68      0.75 o 
   5  12   4      181.91      168.37      4.29 o 
   6  12   4      149.68      139.80      3.66 o 
   7  12   4       54.34       53.38      1.96 o 
  -9  13   4       50.18       56.10      2.24 o 
  -8  13   4       17.66       17.92      1.76 o 
  -7  13   4      104.84      103.32      4.32 o 
  -6  13   4       43.67       41.11      2.36 o 
  -5  13   4        7.02        6.36      1.23 o 
  -4  13   4       54.15       54.06      6.52 o 
  -3  13   4      573.41      548.17     11.02 o 
  -2  13   4       52.35       51.55      2.52 o 
  -1  13   4      924.75      865.80      9.66 o 
   0  13   4      123.10      116.45      3.12 o 
   1  13   4       35.26       33.99      1.71 o 
   2  13   4        4.69        6.94      0.93 o 
   3  13   4      147.37      134.62      3.55 o 
   4  13   4      349.03      308.44      7.01 o 
   5  13   4        8.54        8.98      1.19 o 
   6  13   4        0.10        0.17      0.47 o 
   7  13   4        4.50        4.26      0.65 o 
  -8  14   4        1.70        1.68      0.67 o 
  -7  14   4       12.84       18.92      1.81 o 
  -6  14   4       61.97       56.73      3.24 o 
  -5  14   4       53.23       54.91      2.07 o 
  -4  14   4      628.73      598.02      9.48 o 
  -3  14   4       76.99       83.81      2.92 o 
  -2  14   4       10.93       10.74      1.34 o 
  -1  14   4        0.02        0.23      0.61 o 
   0  14   4      185.85      187.12      4.00 o 
   1  14   4        1.74        0.52      0.59 o 
   2  14   4       19.28       20.57      1.53 o 
   3  14   4        0.05        0.06      0.58 o 
   4  14   4        4.45        2.81      1.05 o 
   5  14   4       17.07       16.55      1.85 o 
   6  14   4       47.25       55.28      2.85 o 
  -8  15   4       10.89        9.62      0.98 o 
  -7  15   4        5.05        5.30      1.34 o 
  -6  15   4        1.33        1.61      0.79 o 
  -5  15   4       31.74       32.42      1.73 o 
  -4  15   4      132.92      133.99      3.55 o 
  -3  15   4      140.96      146.48      3.84 o 
  -2  15   4     1528.82     1484.52     13.86 o 
  -1  15   4      679.58      646.47      8.10 o 
   0  15   4      120.44      119.86      3.16 o 
   1  15   4      155.61      152.54      5.52 o 
   2  15   4        1.02        1.54      0.66 o 
   3  15   4       10.00       10.20      1.07 o 
   4  15   4        0.30       -0.07      0.74 o 
   5  15   4        6.28        3.15      1.18 o 
   6  15   4      103.77      115.90      3.72 o 
  -7  16   4       97.20      116.36      3.50 o 
  -6  16   4       32.88       31.65      2.06 o 
  -5  16   4       11.01       11.41      1.15 o 
  -4  16   4       38.42       34.36      1.70 o 
  -3  16   4        2.86        2.88      0.67 o 
  -2  16   4       69.86       69.78      2.33 o 
  -1  16   4        4.68        5.54      0.91 o 
   0  16   4        2.04        5.02      0.96 o 
   1  16   4        8.80        8.99      1.65 o 
   2  16   4        6.13        6.34      1.38 o 
   3  16   4        6.71       10.49      1.12 o 
   4  16   4        9.80       14.07      2.28 o 
   5  16   4        0.60        1.77      0.75 o 
  -6  17   4       12.52       13.78      0.99 o 
  -5  17   4        0.74        0.97      0.47 o 
  -4  17   4       11.87       11.16      1.40 o 
  -3  17   4       22.69       24.79      1.35 o 
  -2  17   4      149.32      151.37      4.20 o 
  -1  17   4      136.80      147.81      3.63 o 
   0  17   4       58.83       64.99      3.25 o 
   1  17   4        0.07        0.05      0.75 o 
   2  17   4       13.21       16.27      1.40 o 
   3  17   4       14.13       11.38      0.92 o 
   4  17   4        0.14        0.19      0.56 o 
  -5  18   4       94.99       99.63      4.54 o 
  -4  18   4        7.50       11.21      1.80 o 
  -3  18   4       42.27       49.83      1.76 o 
  -2  18   4        1.12        1.31      0.53 o 
  -1  18   4       35.71       47.34      1.85 o 
   0  18   4       12.84       17.07      1.76 o 
   1  18   4       66.84       75.59      3.39 o 
   2  18   4       22.79       22.05      1.96 o 
   3  18   4       18.28       17.15      1.46 o 
  -3  19   4        5.30        6.09      1.21 o 
  -2  19   4        4.95        4.87      0.95 o 
  -1  19   4       32.23       39.48      3.22 o 
   0  19   4       22.15       24.90      1.78 o 
   1  19   4      142.93      161.62      4.83 o 
 -11   1   5       13.21       13.60      1.48 o 
 -10   1   5        2.00        2.34      0.75 o 
  -9   1   5       53.09       55.33      2.38 o 
  -8   1   5       51.17       41.62      1.96 o 
  -7   1   5      222.46      226.23      5.18 o 
  -6   1   5       75.15       73.78      2.88 o 
  -5   1   5        4.97        4.86      0.74 o 
  -4   1   5       12.65       10.95      1.01 o 
  -3   1   5      571.38      679.45     25.64 o 
  -2   1   5      487.27      536.38      7.52 o 
  -1   1   5      511.64      550.08      8.70 o 
   0   1   5     1081.69     1088.53     14.01 o 
   1   1   5      169.90      176.44      9.52 o 
   2   1   5      611.91      692.51     28.05 o 
   3   1   5        0.03        0.98      0.53 o 
   4   1   5        0.16        0.59      0.50 o 
   5   1   5        8.54       11.84      1.28 o 
   6   1   5       16.67       17.41      1.16 o 
   7   1   5       70.17       67.78      2.91 o 
   8   1   5       18.32       15.07      2.05 o 
   9   1   5        1.09        0.71      1.16 o 
 -11   2   5        8.81       10.65      1.34 o 
 -10   2   5        7.34        5.57      1.84 o 
  -9   2   5        0.45        2.11      0.83 o 
  -8   2   5      360.49      324.98      7.37 o 
  -7   2   5      694.03      679.11     16.38 o 
  -6   2   5     1011.27      963.62     12.32 o 
  -5   2   5        1.74        1.91      0.54 o 
  -4   2   5      253.21      265.30     10.33 o 
  -3   2   5     1890.32     2116.91    166.10 o 
  -2   2   5       18.34       20.41      1.55 o 
  -1   2   5      373.51      432.84      8.48 o 
   0   2   5      150.21      184.50      6.29 o 
   1   2   5      544.89      585.77     19.31 o 
   2   2   5       97.11      108.56      3.84 o 
   3   2   5      839.22      885.95     13.49 o 
   4   2   5      131.22      119.05      3.74 o 
   5   2   5        4.36        5.55      0.94 o 
   6   2   5      586.61      511.15      7.68 o 
   7   2   5        0.18        0.64      0.52 o 
   8   2   5       99.56       89.30      3.40 o 
   9   2   5       19.64       15.97      0.98 o 
 -11   3   5       25.95       27.16      2.01 o 
 -10   3   5       43.29       42.56      2.88 o 
  -9   3   5       84.39       81.40      4.18 o 
  -8   3   5      284.15      235.32      4.96 o 
  -7   3   5       48.52       45.78      2.86 o 
  -6   3   5       66.25       73.32      3.52 o 
  -5   3   5      564.97      563.61     10.56 o 
  -4   3   5       46.19       43.30      1.96 o 
  -3   3   5      152.39      169.26      6.15 o 
  -2   3   5       47.92       67.64      2.27 o 
  -1   3   5     1086.12     1152.77     18.15 o 
   0   3   5        1.48        4.34      0.67 o 
   1   3   5       92.36      115.06      3.75 o 
   2   3   5      236.09      254.19      5.02 o 
   3   3   5      217.15      213.26     11.53 o 
   4   3   5       50.85       43.27      4.06 o 
   5   3   5        0.20       -0.61      0.78 o 
   6   3   5       59.28       53.72      1.98 o 
   7   3   5      162.04      144.77      3.97 o 
   8   3   5        4.56        4.27      0.76 o 
   9   3   5        0.41       -0.45      0.45 o 
 -11   4   5        2.48        2.91      0.87 o 
 -10   4   5       19.02       13.01      1.63 o 
  -9   4   5        3.11        1.77      1.01 o 
  -8   4   5       30.77       31.32      2.05 o 
  -7   4   5      396.39      365.56      8.71 o 
  -6   4   5      185.67      175.72     14.13 o 
  -5   4   5       38.73       55.91     15.10 o 
  -4   4   5       52.72       49.52      2.13 o 
  -3   4   5      816.27      862.74     13.38 o 
  -2   4   5      621.48      640.77     13.29 o 
  -1   4   5      476.67      520.25      9.19 o 
   0   4   5      318.03      413.32     16.45 o 
   1   4   5      465.69      522.66     12.32 o 
   2   4   5       49.57       49.38      3.10 o 
   3   4   5        0.36        1.51      1.24 o 
   4   4   5       26.44       22.68      2.14 o 
   5   4   5       40.24       38.14      2.86 o 
   6   4   5       37.94       32.22      1.67 o 
   7   4   5        0.10        1.03      0.58 o 
   8   4   5       10.03        8.92      0.89 o 
   9   4   5        0.19        0.10      0.38 o 
 -11   5   5       18.88       20.74      1.72 o 
 -10   5   5        1.38        1.43      0.73 o 
  -9   5   5        1.55        1.25      1.05 o 
  -8   5   5      200.10      169.94      4.90 o 
  -7   5   5      203.32      168.80      9.57 o 
  -6   5   5       65.31       69.43      3.53 o 
  -5   5   5        7.43        7.65      1.20 o 
  -4   5   5      270.83      286.82     21.71 o 
  -3   5   5        3.50        6.01      0.73 o 
  -2   5   5        1.86        5.36      0.76 o 
  -1   5   5       63.59       66.55      2.31 o 
   0   5   5       91.53      121.95      4.15 o 
   1   5   5        2.32        5.10      0.75 o 
   2   5   5       90.35      100.12      5.06 o 
   3   5   5      187.84      184.69      5.85 o 
   4   5   5      131.82      112.79      7.96 o 
   5   5   5     1302.24     1151.77     18.79 o 
   6   5   5       29.50       31.72      1.88 o 
   7   5   5      254.17      224.25      5.89 o 
   8   5   5       11.73        8.78      0.84 o 
   9   5   5       25.73       33.21      1.99 o 
 -11   6   5       13.00       11.79      1.28 o 
 -10   6   5      139.97      151.31      4.26 o 
  -9   6   5       54.80       44.83      2.44 o 
  -8   6   5       12.46       12.95      1.42 o 
  -7   6   5        1.11        1.45      0.53 o 
  -6   6   5        0.04       -0.02      0.69 o 
  -5   6   5       20.16       25.55      2.09 o 
  -4   6   5        1.67        1.29      0.71 o 
  -3   6   5       21.22       20.19      1.43 o 
  -2   6   5       34.66       38.12      1.80 o 
  -1   6   5       46.48       52.97      2.78 o 
   0   6   5      365.33      345.31      5.26 o 
   1   6   5       52.50       74.83      7.72 o 
   2   6   5      229.96      220.96      8.37 o 
   3   6   5      170.40      155.90      5.45 o 
   4   6   5        0.45        1.88      1.46 o 
   5   6   5       25.91       26.41      1.53 o 
   6   6   5      104.59       92.55      3.25 o 
   7   6   5       23.52       26.42      1.67 o 
   8   6   5        3.66        1.60      0.53 o 
   9   6   5       21.00       20.58      1.64 o 
 -11   7   5        0.87        0.90      0.59 o 
 -10   7   5       14.24       17.28      1.41 o 
  -9   7   5       52.19       49.55      3.15 o 
  -8   7   5        0.51        0.67      0.97 o 
  -7   7   5       43.27       38.97      1.77 o 
  -6   7   5        0.13        0.68      0.67 o 
  -5   7   5       13.71        4.81      1.04 o 
  -4   7   5      176.06      170.68      5.34 o 
  -3   7   5      276.21      268.15      6.24 o 
  -2   7   5      451.51      470.71     14.18 o 
  -1   7   5       18.44       16.07      1.61 o 
   0   7   5        0.27        1.45      0.53 o 
   1   7   5       99.09      108.34      4.22 o 
   2   7   5      213.09      198.63      6.15 o 
   3   7   5       98.60      105.04      6.72 o 
   4   7   5        1.33       -0.53      0.81 o 
   5   7   5      132.66      124.64      4.10 o 
   6   7   5       30.91       27.32      1.56 o 
   7   7   5       14.55       13.99      1.45 o 
   8   7   5       20.79       23.93      1.65 o 
   9   7   5        4.21        3.69      1.06 o 
 -10   8   5       54.45       64.79      2.49 o 
  -9   8   5        1.91        1.04      0.57 o 
  -8   8   5        7.55        4.18      0.90 o 
  -7   8   5       57.07       69.80      3.07 o 
  -6   8   5      341.78      325.42      6.59 o 
  -5   8   5      249.07      249.09      6.90 o 
  -4   8   5       82.35       78.48      3.01 o 
  -3   8   5       20.10       19.10      1.95 o 
  -2   8   5       61.68       68.60      3.42 o 
  -1   8   5      219.94      208.30      5.87 o 
   0   8   5       77.85       76.47      2.93 o 
   1   8   5       45.81       50.58      3.12 o 
   2   8   5      123.46      119.90      3.83 o 
   3   8   5      254.15      260.38      7.48 o 
   4   8   5       23.20       20.83      1.35 o 
   5   8   5       16.73       19.67      1.35 o 
   6   8   5       38.13       35.89      1.97 o 
   7   8   5       10.49        9.89      1.22 o 
   8   8   5       53.91       55.45      2.93 o 
 -10   9   5       78.73       97.43      3.44 o 
  -9   9   5      166.94      190.17      5.74 o 
  -8   9   5        5.44        6.47      1.06 o 
  -7   9   5      124.46      111.26      4.82 o 
  -6   9   5      181.42      180.88      4.28 o 
  -5   9   5       94.49       79.20      4.03 o 
  -4   9   5       31.85       26.25      2.26 o 
  -3   9   5      106.32      122.37      4.52 o 
  -2   9   5      315.33      314.65      6.39 o 
  -1   9   5      221.45      248.46      5.51 o 
   0   9   5      198.20      172.56      4.60 o 
   1   9   5        2.69        2.60      0.69 o 
   2   9   5        0.22        0.35      0.80 o 
   3   9   5       20.06       21.51      2.25 o 
   4   9   5       83.08       90.48      3.13 o 
   5   9   5       21.78       20.47      1.38 o 
   6   9   5        9.07        7.21      1.24 o 
   7   9   5        6.11        6.65      1.00 o 
   8   9   5       16.67       12.10      1.34 o 
  -9  10   5       28.03       25.89      1.36 o 
  -8  10   5        0.34        0.11      0.56 o 
  -7  10   5      181.72      156.70      5.71 o 
  -6  10   5      156.61      144.85      3.87 o 
  -5  10   5       57.84       58.24      1.95 o 
  -4  10   5       41.18       40.43      2.87 o 
  -3  10   5      803.41      794.48     11.40 o 
  -2  10   5      321.27      331.37      6.71 o 
  -1  10   5      862.64      861.21     11.93 o 
   0  10   5       13.00       13.63      1.42 o 
   1  10   5       23.65       26.15      2.28 o 
   2  10   5      598.84      567.15     11.80 o 
   3  10   5      264.82      245.72      3.96 o 
   4  10   5       98.32       93.71      3.04 o 
   5  10   5       34.30       34.92      1.95 o 
   6  10   5       10.21        9.60      1.23 o 
   7  10   5       94.11       93.72      3.99 o 
   8  10   5        1.86        0.79      0.87 o 
  -9  11   5       29.22       37.14      1.73 o 
  -8  11   5      102.83      106.61      3.46 o 
  -7  11   5       11.80       10.72      1.57 o 
  -6  11   5       22.70       28.03      1.69 o 
  -5  11   5      231.79      195.32      4.06 o 
  -4  11   5       42.14       37.72      1.72 o 
  -3  11   5       15.04       21.84      2.12 o 
  -2  11   5     1025.64     1055.73     17.78 o 
  -1  11   5      243.19      248.16      7.11 o 
   0  11   5       96.47       97.88      7.43 o 
   1  11   5        2.56        3.95      1.09 o 
   2  11   5        0.29        0.36      0.43 o 
   3  11   5      544.01      534.94      6.83 o 
   4  11   5        0.00        0.16      0.48 o 
   5  11   5      152.54      150.46      3.79 o 
   6  11   5        0.07        0.33      0.51 o 
   7  11   5       13.41       14.84      1.22 o 
  -9  12   5       32.58       40.71      2.05 o 
  -8  12   5       20.22       16.12      1.29 o 
  -7  12   5       19.85       20.46      1.59 o 
  -6  12   5       37.46       30.60      1.99 o 
  -5  12   5        2.24        1.76      0.54 o 
  -4  12   5       85.80       80.40      2.52 o 
  -3  12   5        2.32        1.84      0.67 o 
  -2  12   5       78.31       73.55      3.89 o 
  -1  12   5      313.57      291.66      5.62 o 
   0  12   5      834.72      819.42     11.58 o 
   1  12   5      251.54      241.51      4.23 o 
   2  12   5       17.16       16.52      1.22 o 
   3  12   5        3.23        4.05      0.72 o 
   4  12   5        7.63        6.03      0.90 o 
   5  12   5      197.20      217.32      4.73 o 
   6  12   5       29.10       28.52      1.81 o 
   7  12   5       80.85       97.07      2.75 o 
  -8  13   5       55.62       49.37      2.56 o 
  -7  13   5        0.60        1.11      0.71 o 
  -6  13   5       11.87        8.87      1.43 o 
  -5  13   5      146.46      148.14      4.71 o 
  -4  13   5      158.92      150.09      4.51 o 
  -3  13   5        2.09        2.18      0.94 o 
  -2  13   5      178.07      172.87      5.35 o 
  -1  13   5       66.89       60.33      2.50 o 
   0  13   5      339.77      328.81      7.19 o 
   1  13   5      350.07      337.96      7.73 o 
   2  13   5        2.46        2.95      0.75 o 
   3  13   5       41.72       36.84      1.97 o 
   4  13   5        0.21       -0.22      0.80 o 
   5  13   5       10.26       11.58      1.60 o 
   6  13   5        0.53       -0.01      0.60 o 
  -8  14   5       15.17       15.87      1.34 o 
  -7  14   5        4.77        3.07      0.80 o 
  -6  14   5        6.60        8.68      1.07 o 
  -5  14   5       98.65      108.38      3.62 o 
  -4  14   5       20.31       21.62      2.12 o 
  -3  14   5      247.24      248.04      7.39 o 
  -2  14   5        0.03        0.03      0.76 o 
  -1  14   5      241.64      236.05      6.28 o 
   0  14   5       10.63       10.36      1.25 o 
   1  14   5        9.16        8.45      1.03 o 
   2  14   5      418.68      422.01      8.19 o 
   3  14   5       34.25       32.85      2.06 o 
   4  14   5      236.22      247.47      9.33 o 
   5  14   5        0.71       -0.43      0.77 o 
   6  14   5        9.49       13.24      1.29 o 
  -7  15   5       12.50       17.13      1.45 o 
  -6  15   5        2.51        1.98      0.78 o 
  -5  15   5       64.79       60.94      2.59 o 
  -4  15   5       17.21       14.62      1.18 o 
  -3  15   5      136.08      139.61      4.21 o 
  -2  15   5       18.16       20.96      1.51 o 
  -1  15   5      187.82      198.15      5.27 o 
   0  15   5       14.96       12.59      1.22 o 
   1  15   5        6.47        7.41      1.16 o 
   2  15   5      264.06      269.60      5.25 o 
   3  15   5       18.00       22.58      1.27 o 
   4  15   5       29.56       37.40      2.02 o 
   5  15   5        0.34        0.01      0.47 o 
  -7  16   5        6.56        7.48      0.86 o 
  -6  16   5        0.00       -0.24      0.54 o 
  -5  16   5        0.11       -0.49      0.85 o 
  -4  16   5      160.33      165.55      3.63 o 
  -3  16   5       10.30        9.95      0.99 o 
  -2  16   5        2.21        1.60      0.66 o 
  -1  16   5        6.42        7.19      1.15 o 
   0  16   5      232.51      227.47      4.69 o 
   1  16   5       44.72       46.35      2.40 o 
   2  16   5        5.28        4.29      0.68 o 
   3  16   5       26.96       23.30      1.31 o 
   4  16   5        0.45       -0.02      0.44 o 
   5  16   5        1.42        2.60      0.61 o 
  -6  17   5       39.39       44.43      2.81 o 
  -5  17   5        9.13       10.04      0.90 o 
  -4  17   5      152.67      150.43      6.49 o 
  -3  17   5       35.15       44.58      1.77 o 
  -2  17   5       20.46       21.03      1.29 o 
  -1  17   5      358.89      388.58      6.94 o 
   0  17   5      156.87      166.18      5.76 o 
   1  17   5        7.02        6.22      0.92 o 
   2  17   5        1.77        2.76      0.62 o 
   3  17   5       28.38       33.65      1.34 o 
   4  17   5        0.31        0.46      0.64 o 
  -4  18   5        4.69        4.99      1.03 o 
  -3  18   5      141.79      149.83      4.08 o 
  -2  18   5        8.57        9.90      1.04 o 
  -1  18   5       68.36       75.88      2.53 o 
   0  18   5        9.74        9.71      1.36 o 
   1  18   5        1.94        0.44      0.67 o 
   2  18   5        2.70        3.59      0.74 o 
  -1  19   5        4.49        2.95      0.65 o 
   0  19   5       69.15       77.63      2.78 o 
 -11   0   6       42.98       58.51      2.68 o 
 -10   0   6       11.14       14.47      2.39 o 
  -9   0   6      289.43      272.50      7.59 o 
  -8   0   6      866.91      853.48     14.98 o 
  -7   0   6     1623.80     1277.67     27.26 o 
  -6   0   6      922.30      990.34     22.84 o 
  -5   0   6       52.25       67.58      4.74 o 
  -4   0   6       47.89       48.44      2.59 o 
  -3   0   6        0.98        1.05      1.14 o 
  -2   0   6      431.12      373.32     11.08 o 
  -1   0   6       22.35       28.49      2.89 o 
   0   0   6     1067.23     1287.75     25.26 o 
   1   0   6      544.77      583.64     11.11 o 
   2   0   6     5291.17     5603.34     73.62 o 
   3   0   6       85.86       79.75      9.86 o 
   4   0   6     2671.07     2527.58    123.74 o 
   5   0   6        9.83       11.45      1.72 o 
   6   0   6        2.26        5.02      1.33 o 
   7   0   6       68.85       60.63      3.60 o 
   8   0   6        8.71       11.61      2.16 o 
   9   0   6       62.94       61.87      2.60 o 
 -11   1   6        0.01       -0.51      0.51 o 
 -10   1   6       37.21       38.52      2.60 o 
  -9   1   6       36.80       33.99      2.15 o 
  -8   1   6      228.99      205.01      5.34 o 
  -7   1   6      175.23      173.05      7.10 o 
  -6   1   6       34.80       36.85      4.00 o 
  -5   1   6       16.96       16.82      1.36 o 
  -4   1   6        0.42        1.30      0.59 o 
  -3   1   6     1268.14     1139.92     51.55 o 
  -2   1   6        0.89        0.55      0.44 o 
  -1   1   6      660.65      699.89      9.22 o 
   0   1   6      824.70      869.54     13.72 o 
   1   1   6      816.16      943.25     27.98 o 
   2   1   6       52.40       59.48      2.52 o 
   3   1   6      644.74      608.08     14.99 o 
   4   1   6      400.69      419.15      9.93 o 
   5   1   6       27.93       26.30      1.27 o 
   6   1   6      181.78      156.64      4.23 o 
   7   1   6       86.43       82.45      3.41 o 
   8   1   6       31.81       30.65      1.87 o 
   9   1   6       19.90       19.57      1.24 o 
 -11   2   6       18.24       22.29      1.73 o 
 -10   2   6       63.75       64.09      2.71 o 
  -9   2   6       48.56       47.94      2.52 o 
  -8   2   6       79.75       82.81      3.34 o 
  -7   2   6        0.68        0.70      0.82 o 
  -6   2   6        0.03        0.78      0.51 o 
  -5   2   6      413.84      376.96      8.48 o 
  -4   2   6      394.15      409.75      7.03 o 
  -3   2   6       99.47       91.21      8.27 o 
  -2   2   6      822.11      869.78     13.15 o 
  -1   2   6     1314.44     1405.05     18.83 o 
   0   2   6       29.48       39.88      1.90 o 
   1   2   6      229.25      261.97     10.19 o 
   2   2   6        1.37        0.56      0.55 o 
   3   2   6      200.66      176.56      4.59 o 
   4   2   6      290.05      283.33     12.98 o 
   5   2   6       46.84       48.26      1.73 o 
   6   2   6      166.10      163.09      5.91 o 
   7   2   6       11.84       10.69      1.31 o 
   8   2   6        9.20        9.73      1.10 o 
   9   2   6        2.04        1.71      0.60 o 
 -11   3   6       21.85       23.71      2.00 o 
 -10   3   6       16.53       13.40      1.66 o 
  -9   3   6        0.91        0.27      0.61 o 
  -8   3   6      180.48      192.16      5.55 o 
  -7   3   6      725.00      680.35     10.27 o 
  -6   3   6      531.88      505.68      9.71 o 
  -5   3   6      487.60      525.36     10.06 o 
  -4   3   6      189.89      178.44      7.23 o 
  -3   3   6        0.96        0.60      0.52 o 
  -2   3   6       21.93       22.69      1.48 o 
  -1   3   6      950.92     1062.22     15.03 o 
   0   3   6      303.79      360.31      6.26 o 
   1   3   6      383.09      406.31      6.09 o 
   2   3   6       83.01       82.18      3.65 o 
   3   3   6      661.08      630.96     46.82 o 
   4   3   6      493.14      460.05     10.35 o 
   5   3   6      615.91      581.97     18.32 o 
   6   3   6        1.34        1.95      0.70 o 
   7   3   6        0.16        0.69      0.51 o 
   8   3   6       51.55       49.60      1.96 o 
   9   3   6        5.72        5.47      0.86 o 
 -11   4   6       17.66       20.85      1.67 o 
 -10   4   6        0.12        0.72      0.72 o 
  -9   4   6       22.62       23.59      2.27 o 
  -8   4   6       39.85       44.34      3.08 o 
  -7   4   6        7.30        9.51      0.91 o 
  -6   4   6      383.57      338.24      8.42 o 
  -5   4   6       20.59       22.29      2.24 o 
  -4   4   6       43.79       44.49      2.09 o 
  -3   4   6        4.02       10.03      1.04 o 
  -2   4   6      294.24      328.46      6.03 o 
  -1   4   6       30.93       35.99      1.84 o 
   0   4   6      124.44      135.63      3.66 o 
   1   4   6      173.44      207.68     18.52 o 
   2   4   6      127.41      114.08      4.49 o 
   3   4   6      306.89      278.33     20.52 o 
   4   4   6       64.26       67.83      3.79 o 
   5   4   6      698.14      637.06      9.60 o 
   6   4   6        1.12        1.46      0.49 o 
   7   4   6       20.40       17.42      1.35 o 
   8   4   6       29.35       30.43      2.18 o 
   9   4   6       76.18       79.47      4.05 o 
 -11   5   6       25.22       29.45      1.89 o 
 -10   5   6       24.61       20.61      1.94 o 
  -9   5   6       37.24       31.84      2.57 o 
  -8   5   6        2.13        0.31      0.67 o 
  -7   5   6      301.39      262.22      4.69 o 
  -6   5   6      114.39       97.16      4.34 o 
  -5   5   6      113.75      119.46      4.71 o 
  -4   5   6        0.63        0.49      0.61 o 
  -3   5   6       22.97       19.66      1.25 o 
  -2   5   6      116.69      159.02      4.97 o 
  -1   5   6        5.15        6.78      0.93 o 
   0   5   6        0.73        0.48      0.60 o 
   1   5   6       19.82       25.37      1.68 o 
   2   5   6      114.54      103.90      6.39 o 
   3   5   6      414.12      382.41     26.50 o 
   4   5   6     1650.72     1561.35     23.00 o 
   5   5   6        0.70        2.01      0.56 o 
   6   5   6      123.19      118.41      4.15 o 
   7   5   6       32.79       32.03      1.56 o 
   8   5   6        8.14        6.76      1.10 o 
 -11   6   6       22.47       24.84      1.63 o 
 -10   6   6        0.13        0.65      0.74 o 
  -9   6   6       61.92       63.10      2.82 o 
  -8   6   6        0.43        0.56      0.63 o 
  -7   6   6      233.79      245.62      4.56 o 
  -6   6   6       61.55       49.27      3.09 o 
  -5   6   6      183.13      159.21      8.29 o 
  -4   6   6       50.09       45.48      2.35 o 
  -3   6   6      187.81      185.24      7.63 o 
  -2   6   6       75.12       90.66      4.44 o 
  -1   6   6       14.69       12.05      1.47 o 
   0   6   6       66.19       63.42      2.64 o 
   1   6   6       52.40       49.58      2.54 o 
   2   6   6      108.83      107.58      9.69 o 
   3   6   6        6.36        4.22      1.11 o 
   4   6   6       10.69       10.84      1.03 o 
   5   6   6       47.54       41.18      1.89 o 
   6   6   6       11.90       12.32      1.21 o 
   7   6   6        0.28        1.21      0.93 o 
   8   6   6       21.93       23.88      1.92 o 
 -10   7   6       36.17       41.95      2.39 o 
  -9   7   6        0.00        0.49      0.60 o 
  -8   7   6       74.72       72.05      3.12 o 
  -7   7   6       31.27       28.04      1.98 o 
  -6   7   6       44.86       46.14      2.15 o 
  -5   7   6        1.24        2.31      0.72 o 
  -4   7   6      249.94      247.99      7.65 o 
  -3   7   6      375.85      337.87      5.72 o 
  -2   7   6      511.43      539.53     10.70 o 
  -1   7   6       50.96       56.41      2.52 o 
   0   7   6       17.97       12.33      1.28 o 
   1   7   6      153.67      150.40      4.35 o 
   2   7   6      259.26      228.84      8.31 o 
   3   7   6      826.20      781.32     20.21 o 
   4   7   6       13.77       15.27      1.21 o 
   5   7   6        0.11        0.73      0.68 o 
   6   7   6       64.50       65.47      3.01 o 
   7   7   6       31.34       32.63      2.49 o 
   8   7   6        4.36        4.01      0.86 o 
 -10   8   6        2.55        2.20      0.60 o 
  -9   8   6       15.72       17.40      1.46 o 
  -8   8   6        0.79        0.72      0.64 o 
  -7   8   6      192.25      192.28      6.47 o 
  -6   8   6       87.11       80.16      2.57 o 
  -5   8   6      103.38       97.19      3.83 o 
  -4   8   6      205.68      199.28     10.18 o 
  -3   8   6      716.30      667.81     12.95 o 
  -2   8   6      101.96      112.29      4.65 o 
  -1   8   6      190.09      172.28      5.85 o 
   0   8   6       16.79       14.23      2.94 o 
   1   8   6      140.99      135.17      3.59 o 
   2   8   6        0.00        0.98      0.52 o 
   3   8   6        0.10        1.19      0.56 o 
   4   8   6      151.73      135.34      3.93 o 
   5   8   6       68.69       69.38      3.21 o 
   6   8   6       56.68       52.80      2.67 o 
   7   8   6        1.29        0.88      0.70 o 
   8   8   6        4.97        5.96      1.29 o 
 -10   9   6       16.33       22.70      1.27 o 
  -9   9   6       87.80       95.81      3.24 o 
  -8   9   6       30.20       28.12      2.42 o 
  -7   9   6      356.30      320.01      8.50 o 
  -6   9   6        9.23        9.86      1.44 o 
  -5   9   6       38.41       28.09      1.53 o 
  -4   9   6       75.07       59.65      3.55 o 
  -3   9   6        7.81        7.21      1.02 o 
  -2   9   6      129.21      128.43      5.19 o 
  -1   9   6       51.29       59.67      3.43 o 
   0   9   6       84.36       79.54      3.94 o 
   1   9   6      293.89      281.50      6.31 o 
   2   9   6      418.32      363.42     10.75 o 
   3   9   6      584.18      517.04      9.09 o 
   4   9   6        6.47        6.79      0.97 o 
   5   9   6      111.15      110.91      4.04 o 
   6   9   6        2.98        3.41      0.85 o 
   7   9   6       28.96       28.10      2.13 o 
  -9  10   6      194.83      215.84      4.48 o 
  -8  10   6       60.35       57.31      3.20 o 
  -7  10   6        1.73        3.02      1.60 o 
  -6  10   6       82.13       85.09      3.47 o 
  -5  10   6        0.51        0.63      0.65 o 
  -4  10   6      248.11      235.04      5.48 o 
  -3  10   6      186.39      178.69      4.97 o 
  -2  10   6       84.92       74.65      3.18 o 
  -1  10   6      532.33      516.63     11.10 o 
   0  10   6       72.67       66.26      3.66 o 
   1  10   6        2.16        2.96      0.62 o 
   2  10   6      220.43      186.84      5.25 o 
   3  10   6       74.19       79.82      2.60 o 
   4  10   6       19.21       14.77      1.56 o 
   5  10   6        5.61        3.63      0.87 o 
   6  10   6        1.48        1.16      0.83 o 
   7  10   6       14.68       14.22      1.13 o 
  -9  11   6       31.19       36.42      1.63 o 
  -8  11   6       58.69       62.25      2.55 o 
  -7  11   6       77.54       63.96      3.49 o 
  -6  11   6        1.98        2.12      0.76 o 
  -5  11   6       16.91       15.72      1.30 o 
  -4  11   6      118.06      108.70      3.87 o 
  -3  11   6       22.82       24.15      1.41 o 
  -2  11   6      143.94      138.80      3.66 o 
  -1  11   6      262.63      251.08      4.70 o 
   0  11   6      290.19      270.04      5.53 o 
   1  11   6      439.30      383.00      8.24 o 
   2  11   6      389.43      380.17      6.73 o 
   3  11   6      154.87      139.03      3.14 o 
   4  11   6       46.21       46.48      2.61 o 
   5  11   6       37.58       39.69      2.27 o 
   6  11   6       18.53       20.44      1.49 o 
   7  11   6        2.41        2.63      1.11 o 
  -9  12   6      187.83      210.10      4.57 o 
  -8  12   6       24.62       28.47      1.62 o 
  -7  12   6        1.30        1.15      0.72 o 
  -6  12   6      190.76      189.46      4.91 o 
  -5  12   6       67.67       63.12      2.85 o 
  -4  12   6       78.84       77.64      2.79 o 
  -3  12   6      314.43      309.79      5.84 o 
  -2  12   6        5.62        6.36      1.01 o 
  -1  12   6      101.44       99.91      3.78 o 
   0  12   6      200.41      194.86      6.10 o 
   1  12   6        2.98        1.89      0.65 o 
   2  12   6      111.11      105.81      2.99 o 
   3  12   6        2.89        2.51      0.74 o 
   4  12   6        1.63        0.94      0.78 o 
   5  12   6      112.19      112.07      4.48 o 
   6  12   6       22.25       30.91      2.03 o 
  -8  13   6       46.76       57.14      3.54 o 
  -7  13   6       40.01       38.00      1.67 o 
  -6  13   6      149.51      166.34      4.36 o 
  -5  13   6       49.31       47.74      2.41 o 
  -4  13   6       42.29       39.36      2.65 o 
  -3  13   6        6.26        5.75      0.91 o 
  -2  13   6      355.01      351.99      6.73 o 
  -1  13   6       81.79       79.54      3.33 o 
   0  13   6      249.53      236.28      7.28 o 
   1  13   6        9.23       12.46      1.06 o 
   2  13   6        3.30        2.72      0.75 o 
   3  13   6        5.40        2.88      0.65 o 
   4  13   6        0.14        0.09      0.71 o 
   5  13   6       31.33       27.50      2.08 o 
   6  13   6       14.89       16.04      1.10 o 
  -8  14   6       66.02       82.50      2.74 o 
  -7  14   6       51.19       58.44      2.75 o 
  -6  14   6        1.75        0.46      0.52 o 
  -5  14   6       13.59       14.38      1.69 o 
  -4  14   6        4.05        5.30      1.64 o 
  -3  14   6       16.21       14.46      1.35 o 
  -2  14   6        1.10        1.09      0.68 o 
  -1  14   6      221.56      215.99      5.58 o 
   0  14   6       82.75       82.33      3.37 o 
   1  14   6        1.14       -0.39      0.52 o 
   2  14   6       13.85       12.49      1.00 o 
   3  14   6       58.53       57.75      2.15 o 
   4  14   6      152.62      165.95      5.79 o 
   5  14   6        6.77        8.62      0.91 o 
  -7  15   6       18.61       20.93      1.45 o 
  -6  15   6       30.05       26.76      1.87 o 
  -5  15   6       43.07       41.46      2.02 o 
  -4  15   6       39.79       45.79      2.68 o 
  -3  15   6       23.98       26.54      1.76 o 
  -2  15   6      118.80      125.80      4.00 o 
  -1  15   6      757.68      753.53     11.16 o 
   0  15   6      127.97      124.43      3.99 o 
   1  15   6       49.52       53.35      2.17 o 
   2  15   6        6.65        6.19      0.70 o 
   3  15   6        6.19        4.55      0.58 o 
   4  15   6       16.24       12.96      1.09 o 
  -6  16   6       50.20       54.94      2.14 o 
  -5  16   6       76.24       93.76      2.70 o 
  -4  16   6      122.38      125.43      4.20 o 
  -3  16   6       51.62       61.59      2.47 o 
  -2  16   6       35.51       35.95      2.00 o 
  -1  16   6        3.15        1.03      0.90 o 
   0  16   6        3.40        2.36      0.74 o 
   1  16   6        8.76        8.17      1.02 o 
   2  16   6        1.81        0.77      0.51 o 
   3  16   6       47.54       53.22      1.52 o 
   4  16   6       28.53       34.76      2.59 o 
  -4  17   6       95.80      101.47      3.65 o 
  -3  17   6       37.92       43.93      2.30 o 
  -2  17   6       70.90       72.44      2.54 o 
  -1  17   6       66.71       64.72      3.85 o 
   0  17   6        4.85        3.11      0.62 o 
   1  17   6       16.69       17.48      1.57 o 
   2  17   6       12.81       14.61      1.03 o 
  -2  18   6        4.20        4.05      0.66 o 
  -1  18   6        5.04        3.60      0.64 o 
   0  18   6       13.91        9.85      1.08 o 
   1  18   6        8.18        7.39      0.90 o 
 -11   1   7       19.82       21.68      1.26 o 
 -10   1   7       17.39       14.74      1.64 o 
  -9   1   7       67.22       62.48      4.25 o 
  -8   1   7       22.92       20.16      1.71 o 
  -7   1   7        2.17        0.57      0.52 o 
  -6   1   7      123.90      132.43      5.44 o 
  -5   1   7       48.83       52.60      3.14 o 
  -4   1   7       92.23      101.66      3.43 o 
  -3   1   7      487.99      485.69     20.03 o 
  -2   1   7      670.60      710.41     12.58 o 
  -1   1   7      112.63      126.03     15.15 o 
   0   1   7       31.70       27.38      2.21 o 
   1   1   7       11.24        8.33      1.52 o 
   2   1   7      316.60      288.12      6.21 o 
   3   1   7      142.25      133.31      4.69 o 
   4   1   7      214.32      212.89      6.68 o 
   5   1   7        0.06        0.55      0.76 o 
   6   1   7        2.88        2.66      0.82 o 
   7   1   7        3.10        3.24      0.99 o 
   8   1   7      106.38      110.83      4.61 o 
 -11   2   7       10.06       12.54      1.25 o 
 -10   2   7      142.80      147.90      3.97 o 
  -9   2   7        1.54        1.08      0.69 o 
  -8   2   7       54.83       36.33      2.74 o 
  -7   2   7       43.22       36.54      1.82 o 
  -6   2   7      504.62      432.39     10.00 o 
  -5   2   7      184.77      186.46      4.19 o 
  -4   2   7       84.26       76.09      3.49 o 
  -3   2   7     1472.25     1494.77     27.57 o 
  -2   2   7      777.18      750.70     29.13 o 
  -1   2   7      172.90      206.18      4.83 o 
   0   2   7        0.42        2.80      0.93 o 
   1   2   7      124.18      115.00      3.65 o 
   2   2   7        7.51        7.60      1.08 o 
   3   2   7      232.69      246.89      5.89 o 
   4   2   7       74.97       75.43      2.14 o 
   5   2   7      109.79      107.62      3.04 o 
   6   2   7       22.89       20.97      1.50 o 
   7   2   7      137.76      130.16      6.93 o 
   8   2   7       66.20       74.40      2.54 o 
 -11   3   7        1.61        0.39      0.51 o 
 -10   3   7       30.15       27.25      2.12 o 
  -9   3   7        4.89        3.48      0.84 o 
  -8   3   7      275.13      237.03      5.80 o 
  -7   3   7        2.81        3.57      0.56 o 
  -6   3   7        4.51        5.50      0.94 o 
  -5   3   7       53.11       62.10      2.38 o 
  -4   3   7      643.80      606.15      9.54 o 
  -3   3   7      155.88      174.72      5.23 o 
  -2   3   7       88.33       95.46      3.25 o 
  -1   3   7      273.94      272.69      5.71 o 
   0   3   7        4.00        2.53      0.64 o 
   1   3   7       16.87       19.35      1.52 o 
   2   3   7        0.04        1.64      0.68 o 
   3   3   7        2.41        2.49      0.76 o 
   4   3   7       48.40       50.36      1.75 o 
   5   3   7      307.70      293.22      5.78 o 
   6   3   7      280.68      259.70     12.02 o 
   7   3   7       13.52       15.75      2.35 o 
   8   3   7        3.78        4.00      0.66 o 
 -11   4   7        1.38        3.01      0.74 o 
 -10   4   7        0.11        0.51      0.69 o 
  -9   4   7        1.84        2.78      0.96 o 
  -8   4   7       18.42       11.38      1.32 o 
  -7   4   7       86.75       98.22      3.12 o 
  -6   4   7      586.17      496.58      8.79 o 
  -5   4   7        7.94        6.62      0.85 o 
  -4   4   7      162.02      173.15      6.38 o 
  -3   4   7      262.06      259.08      8.94 o 
  -2   4   7      293.36      296.19      7.33 o 
  -1   4   7       61.97       61.06      2.61 o 
   0   4   7       10.62       14.36      1.29 o 
   1   4   7       33.75       33.95      2.00 o 
   2   4   7        4.87        9.31      1.51 o 
   3   4   7        3.11        2.96      0.80 o 
   4   4   7        5.70        6.34      0.76 o 
   5   4   7       66.28       64.00      2.61 o 
   6   4   7       29.13       31.66      2.60 o 
   7   4   7        0.59        1.10      0.68 o 
   8   4   7       20.39       24.10      1.72 o 
 -11   5   7      141.28      160.81      5.93 o 
 -10   5   7       69.37       71.04      4.59 o 
  -9   5   7       26.45       30.52      3.47 o 
  -8   5   7        0.09        0.37      0.73 o 
  -7   5   7        6.99        3.58      0.79 o 
  -6   5   7      112.57      116.38      2.58 o 
  -5   5   7        4.69        2.07      0.69 o 
  -4   5   7        6.13        7.21      1.07 o 
  -3   5   7        1.25       -0.16      0.54 o 
  -2   5   7       24.36       33.16      1.95 o 
  -1   5   7      491.94      478.01     11.69 o 
   0   5   7        4.32        2.39      0.84 o 
   1   5   7       15.42       15.84      1.44 o 
   2   5   7       55.23       59.54      3.51 o 
   3   5   7        6.22        7.12      0.75 o 
   4   5   7       46.85       45.04      2.23 o 
   5   5   7       89.63       84.50      3.47 o 
   6   5   7      233.33      235.36     14.22 o 
   7   5   7        0.01        0.16      0.67 o 
   8   5   7       12.47       14.64      1.29 o 
 -10   6   7       89.34      101.59      3.79 o 
  -9   6   7        1.85        0.41      0.63 o 
  -8   6   7       43.72       43.97      3.71 o 
  -7   6   7      228.38      225.77      5.82 o 
  -6   6   7       32.20       19.10      1.16 o 
  -5   6   7       49.70       53.23      3.76 o 
  -4   6   7       35.33       33.15      2.12 o 
  -3   6   7        1.15        2.69      0.78 o 
  -2   6   7      353.52      378.50      8.84 o 
  -1   6   7       25.49       22.81      1.71 o 
   0   6   7      148.38      144.75      5.78 o 
   1   6   7       65.68       71.05      3.15 o 
   2   6   7       64.27       77.79      3.21 o 
   3   6   7      498.57      486.71      8.15 o 
   4   6   7       14.56       15.47      1.36 o 
   5   6   7      182.63      166.48      4.98 o 
   6   6   7        0.31        0.46      0.86 o 
   7   6   7       14.15       12.65      1.46 o 
   8   6   7       54.79       69.75      3.68 o 
 -10   7   7       12.89       15.86      1.20 o 
  -9   7   7       96.25       97.95      3.51 o 
  -8   7   7       58.38       60.42      2.79 o 
  -7   7   7      193.24      132.93      3.80 o 
  -6   7   7       40.42       34.74      2.23 o 
  -5   7   7        6.32       11.63      1.02 o 
  -4   7   7       50.72       59.00      2.41 o 
  -3   7   7       79.27       79.44      3.83 o 
  -2   7   7      868.63      831.28     14.65 o 
  -1   7   7        8.34       11.68      1.32 o 
   0   7   7      216.11      207.13      6.57 o 
   1   7   7       16.69       14.52      1.46 o 
   2   7   7       20.88       19.10      1.15 o 
   3   7   7       15.11       19.14      1.37 o 
   4   7   7      323.50      314.65     11.87 o 
   5   7   7      143.39      143.34      4.55 o 
   6   7   7        4.53        5.40      0.81 o 
   7   7   7        4.91        7.72      1.56 o 
 -10   8   7       68.64       81.93      2.41 o 
  -9   8   7      166.19      208.06      5.95 o 
  -8   8   7        2.30        1.39      0.64 o 
  -7   8   7       86.79       90.26      4.33 o 
  -6   8   7      257.00      206.01      5.97 o 
  -5   8   7      116.34       97.70      3.24 o 
  -4   8   7       62.89       61.32      3.12 o 
  -3   8   7      284.24      299.25      8.03 o 
  -2   8   7      200.19      188.28      7.02 o 
  -1   8   7      266.22      285.97     27.96 o 
   0   8   7      159.76      141.01      5.38 o 
   1   8   7        9.93        5.84      0.79 o 
   2   8   7      335.54      309.64      5.33 o 
   3   8   7      877.48      843.94     14.37 o 
   4   8   7       41.95       44.11      2.58 o 
   5   8   7      185.96      185.75      5.14 o 
   6   8   7        1.88        1.16      0.62 o 
   7   8   7       29.62       30.43      2.21 o 
 -10   9   7       40.48       42.09      2.81 o 
  -9   9   7       36.10       33.38      2.05 o 
  -8   9   7       15.64       17.92      1.86 o 
  -7   9   7       11.18       11.80      1.59 o 
  -6   9   7       18.21       22.92      2.28 o 
  -5   9   7       15.43       11.88      1.35 o 
  -4   9   7      396.39      358.93      7.26 o 
  -3   9   7       41.15       42.35      1.89 o 
  -2   9   7       13.91       11.01      0.92 o 
  -1   9   7       40.01       37.95      2.02 o 
   0   9   7      217.01      202.66      4.82 o 
   1   9   7      114.34       96.31      2.66 o 
   2   9   7      202.81      214.08      4.87 o 
   3   9   7       65.25       57.81      2.85 o 
   4   9   7       49.66       53.03      2.78 o 
   5   9   7        0.32       -0.40      0.69 o 
   6   9   7       42.51       43.75      2.57 o 
   7   9   7       30.63       35.69      2.79 o 
  -9  10   7       31.60       36.44      1.64 o 
  -8  10   7       54.70       44.67      2.72 o 
  -7  10   7       16.10       17.84      2.05 o 
  -6  10   7       64.22       66.50      3.68 o 
  -5  10   7        2.73        2.23      0.71 o 
  -4  10   7        4.73        6.79      1.09 o 
  -3  10   7      673.05      648.93     10.37 o 
  -2  10   7        0.14        0.61      0.52 o 
  -1  10   7      287.07      289.26      6.58 o 
   0  10   7       10.02        8.10      0.83 o 
   1  10   7      104.27       98.67      3.33 o 
   2  10   7       15.49       16.01      1.23 o 
   3  10   7        0.34        0.45      0.57 o 
   4  10   7        2.03        1.05      1.28 o 
   5  10   7       58.20       58.35      3.21 o 
   6  10   7       13.18       13.79      1.15 o 
  -9  11   7       21.64       30.93      1.37 o 
  -8  11   7       66.14       82.65      2.78 o 
  -7  11   7       10.81       14.59      1.68 o 
  -6  11   7       60.74       67.83      3.75 o 
  -5  11   7       96.71       96.58      3.85 o 
  -4  11   7      184.03      176.33      4.99 o 
  -3  11   7       22.58       19.79      1.17 o 
  -2  11   7      188.68      183.22      4.00 o 
  -1  11   7        1.88        1.93      0.59 o 
   0  11   7       40.67       36.96      1.84 o 
   1  11   7       61.43       58.82      2.09 o 
   2  11   7       33.37       31.56      1.54 o 
   3  11   7       13.53       10.06      0.98 o 
   4  11   7        0.56        0.43      0.57 o 
   5  11   7       20.90       19.25      1.48 o 
   6  11   7        1.76        1.31      0.48 o 
  -8  12   7       12.59       16.04      1.15 o 
  -7  12   7       23.09       18.47      1.79 o 
  -6  12   7       26.50       27.15      1.75 o 
  -5  12   7       66.14       63.65      2.81 o 
  -4  12   7        8.12        6.67      0.99 o 
  -3  12   7        0.06        0.10      0.72 o 
  -2  12   7        1.29        1.93      0.76 o 
  -1  12   7        0.00       -0.16      0.64 o 
   0  12   7       71.18       63.45      3.06 o 
   1  12   7       34.42       34.83      1.94 o 
   2  12   7       39.73       41.69      1.85 o 
   3  12   7       31.70       32.24      1.57 o 
   4  12   7       28.36       25.77      1.77 o 
   5  12   7        8.25        7.83      0.94 o 
  -8  13   7        5.93        8.92      1.22 o 
  -7  13   7        9.77        9.67      0.84 o 
  -6  13   7       11.65       12.90      1.19 o 
  -5  13   7        5.80        4.56      0.84 o 
  -4  13   7        0.67        0.69      0.56 o 
  -3  13   7        1.12        0.15      0.69 o 
  -2  13   7       48.55       45.24      2.50 o 
  -1  13   7        2.80        2.56      0.83 o 
   0  13   7       17.79       16.46      1.56 o 
   1  13   7        1.87        0.96      0.59 o 
   2  13   7        0.33        0.26      0.49 o 
   3  13   7       36.61       42.34      1.68 o 
   4  13   7       87.07       92.81      3.07 o 
   5  13   7       21.22       23.49      1.33 o 
  -7  14   7        0.01       -0.30      0.51 o 
  -6  14   7        7.89        8.41      0.77 o 
  -5  14   7        0.21        0.53      0.51 o 
  -4  14   7       14.95       11.86      1.48 o 
  -3  14   7        1.05        1.05      0.58 o 
  -2  14   7       12.25       11.52      1.21 o 
  -1  14   7        0.16       -0.50      0.86 o 
   0  14   7       36.50       34.08      1.80 o 
   1  14   7        1.47        1.35      0.58 o 
   2  14   7        0.16        0.06      0.38 o 
   3  14   7       17.21       19.73      1.21 o 
   4  14   7        3.42        3.28      0.62 o 
  -6  15   7        5.36        4.72      0.62 o 
  -5  15   7       18.59       21.77      1.32 o 
  -4  15   7        2.34        1.91      0.65 o 
  -3  15   7       53.43       58.86      2.68 o 
  -2  15   7        0.60        1.20      1.06 o 
  -1  15   7       30.45       26.71      1.74 o 
   0  15   7       99.12      109.86      3.50 o 
   1  15   7       38.69       43.76      1.81 o 
   2  15   7        0.19        0.56      0.33 o 
   3  15   7       15.65       15.20      0.91 o 
  -4  16   7       31.93       31.74      2.79 o 
  -3  16   7       21.11       24.92      1.43 o 
  -2  16   7       10.17       10.26      1.01 o 
  -1  16   7        1.24        1.94      0.67 o 
   0  16   7       18.07       17.36      1.30 o 
   1  16   7        6.89        5.76      0.76 o 
   2  16   7        2.65        2.11      0.75 o 
  -3  17   7        0.09        0.60      0.64 o 
  -2  17   7        1.52        0.35      0.40 o 
  -1  17   7        0.01       -0.27      0.41 o 
   0  17   7       69.37       83.84      3.07 o 
   1  17   7        7.58        7.38      0.90 o 
 -10   0   8       15.11       20.90      2.50 o 
  -9   0   8       54.37       55.30      4.50 o 
  -8   0   8        3.88        5.85      1.92 o 
  -7   0   8        3.30        3.35      1.48 o 
  -6   0   8       17.28       16.40      1.87 o 
  -5   0   8        8.38       13.94      2.52 o 
  -4   0   8     2307.01     2244.82     42.12 o 
  -3   0   8     2425.73     2525.65     45.69 o 
  -2   0   8       60.69       60.25      4.90 o 
  -1   0   8      394.59      393.86     13.24 o 
   0   0   8        6.27        9.37      2.01 o 
   1   0   8      590.85      562.76     16.76 o 
   2   0   8       79.08       54.88      4.87 o 
   3   0   8       77.04       83.48      3.57 o 
   4   0   8      472.72      463.40     15.90 o 
   5   0   8        7.09       10.18      2.41 o 
   6   0   8        1.53        2.50      1.50 o 
   7   0   8       86.04       87.77      5.15 o 
 -10   1   8        2.14        1.04      0.67 o 
  -9   1   8      120.81      113.27      4.53 o 
  -8   1   8        1.66        3.22      1.02 o 
  -7   1   8       72.68       66.56      3.71 o 
  -6   1   8       89.95       78.76      2.86 o 
  -5   1   8      355.05      319.60      8.47 o 
  -4   1   8      189.55      189.10      6.34 o 
  -3   1   8       30.11       31.04      2.59 o 
  -2   1   8       74.46       73.91      3.84 o 
  -1   1   8       54.33       63.19      3.52 o 
   0   1   8       42.60       35.55      2.69 o 
   1   1   8      156.05      164.53      5.96 o 
   2   1   8       54.65       58.44      6.60 o 
   3   1   8      140.09      131.46      3.43 o 
   4   1   8       15.69       11.06      1.41 o 
   5   1   8       19.10       17.86      2.11 o 
   6   1   8      216.29      211.63      6.62 o 
   7   1   8      342.11      375.66      8.01 o 
 -10   2   8        0.18        0.65      0.63 o 
  -9   2   8       72.48       71.37      2.85 o 
  -8   2   8        0.09        0.24      0.67 o 
  -7   2   8      389.42      357.52      9.07 o 
  -6   2   8       40.59       38.56      2.34 o 
  -5   2   8        3.79        5.46      1.38 o 
  -4   2   8      171.65      177.40      6.93 o 
  -3   2   8      370.00      374.23      9.10 o 
  -2   2   8      441.85      450.48     17.30 o 
  -1   2   8        2.38        3.86      1.88 o 
   0   2   8        2.40        6.68      3.29 o 
   1   2   8       21.17       26.11      2.31 o 
   2   2   8      976.16     1007.99     20.42 o 
   3   2   8      275.97      290.84      7.30 o 
   4   2   8       65.29       58.77      3.76 o 
   5   2   8        0.51        0.33      0.77 o 
   6   2   8       39.47       37.90      2.74 o 
   7   2   8        7.04        7.17      0.95 o 
 -10   3   8       18.50       21.62      1.36 o 
  -9   3   8       21.38       24.18      1.67 o 
  -8   3   8      102.04       94.47      3.49 o 
  -7   3   8       50.10       35.42      2.19 o 
  -6   3   8      339.42      334.00      4.93 o 
  -5   3   8       48.82       47.49      2.17 o 
  -4   3   8      157.95      159.97      5.12 o 
  -3   3   8      123.89      128.51      5.41 o 
  -2   3   8      236.35      237.13      5.63 o 
  -1   3   8      506.97      478.83     11.96 o 
   0   3   8        7.41        6.89      1.02 o 
   1   3   8       22.16       20.78      1.66 o 
   2   3   8       38.50       37.61      1.80 o 
   3   3   8      488.33      473.25     14.41 o 
   4   3   8       36.93       41.48      2.46 o 
   5   3   8       78.11       74.40      3.24 o 
   6   3   8      106.03       98.53      4.30 o 
   7   3   8        3.62        2.24      0.87 o 
 -10   4   8      152.58      153.66      4.56 o 
  -9   4   8       11.47       11.66      1.17 o 
  -8   4   8       34.38       24.45      1.78 o 
  -7   4   8        2.32        5.41      0.83 o 
  -6   4   8        0.25        0.75      0.51 o 
  -5   4   8      409.18      394.65      6.18 o 
  -4   4   8      353.41      345.29     11.08 o 
  -3   4   8       10.27        6.92      1.51 o 
  -2   4   8      158.22      124.96      5.02 o 
  -1   4   8      273.40      249.59      5.82 o 
   0   4   8      158.54      139.57      5.33 o 
   1   4   8        8.68       11.02      1.24 o 
   2   4   8      102.97      107.85      2.56 o 
   3   4   8        4.75        2.59      0.71 o 
   4   4   8       28.28       34.97      3.53 o 
   5   4   8       61.25       54.85      3.42 o 
   6   4   8       32.80       33.55      2.00 o 
   7   4   8        4.88        4.11      1.02 o 
 -10   5   8        2.26        2.97      0.75 o 
  -9   5   8       36.34       37.96      2.51 o 
  -8   5   8        1.71        1.51      1.03 o 
  -7   5   8      145.81      119.77      3.53 o 
  -6   5   8      978.87      893.97     10.88 o 
  -5   5   8        0.34        0.19      0.41 o 
  -4   5   8      276.09      269.89      5.56 o 
  -3   5   8      142.96      134.54      3.81 o 
  -2   5   8      120.25      135.68      5.86 o 
  -1   5   8        0.67        0.28      0.83 o 
   0   5   8      165.00      179.07      4.98 o 
   1   5   8       18.14       16.25      1.09 o 
   2   5   8        1.74        2.27      0.53 o 
   3   5   8      104.85       88.92      2.53 o 
   4   5   8      243.40      255.25      5.37 o 
   5   5   8      379.61      385.48      7.55 o 
   6   5   8       34.50       39.74      3.55 o 
   7   5   8        0.41        1.04      0.63 o 
 -10   6   8      156.74      184.25      7.14 o 
  -9   6   8      179.09      191.37      4.45 o 
  -8   6   8        3.29        3.89      0.82 o 
  -7   6   8        1.24        6.21      1.03 o 
  -6   6   8      590.55      572.09      8.43 o 
  -5   6   8      153.93      128.25      2.99 o 
  -4   6   8       67.25       67.44      2.36 o 
  -3   6   8       50.66       53.11      2.68 o 
  -2   6   8       13.82       17.54      1.56 o 
  -1   6   8      187.54      164.40      8.12 o 
   0   6   8      346.89      293.42      5.77 o 
   1   6   8        3.39        4.74      0.62 o 
   2   6   8       69.96       61.72      2.59 o 
   3   6   8       81.43       74.12      2.52 o 
   4   6   8       30.36       36.12      1.73 o 
   5   6   8       36.74       34.35      2.59 o 
   6   6   8        4.29        2.80      0.66 o 
   7   6   8        2.02        3.69      1.03 o 
 -10   7   8       48.84       53.56      2.31 o 
  -9   7   8      248.30      263.33      5.16 o 
  -8   7   8       42.88       40.49      2.16 o 
  -7   7   8       95.40      102.94      3.64 o 
  -6   7   8        2.17        3.58      1.08 o 
  -5   7   8       86.45       87.24      3.54 o 
  -4   7   8      259.82      222.51      4.95 o 
  -3   7   8       21.24       18.01      1.17 o 
  -2   7   8      680.07      616.27      8.87 o 
  -1   7   8      142.44      140.71      2.99 o 
   0   7   8        7.13        5.61      0.66 o 
   1   7   8       80.53       76.92      1.93 o 
   2   7   8       63.03       49.18      2.70 o 
   3   7   8      157.49      155.53      6.52 o 
   4   7   8      780.75      744.94     11.37 o 
   5   7   8       79.70       82.55      4.03 o 
   6   7   8        0.14       -0.26      0.58 o 
  -9   8   8       35.26       37.55      1.75 o 
  -8   8   8       13.91       14.30      1.65 o 
  -7   8   8        5.84        8.61      1.90 o 
  -6   8   8       50.09       56.64      3.43 o 
  -5   8   8       42.76       32.77      2.19 o 
  -4   8   8      129.00      134.53      5.37 o 
  -3   8   8      544.28      479.45      7.80 o 
  -2   8   8        6.42        7.33      0.71 o 
  -1   8   8       92.05      101.27      2.78 o 
   0   8   8       11.84       13.49      0.98 o 
   1   8   8       58.46       46.47      1.72 o 
   2   8   8      309.40      277.35      7.90 o 
   3   8   8        0.48        0.81      0.71 o 
   4   8   8      133.03      126.87      4.15 o 
   5   8   8        0.03        0.49      0.70 o 
   6   8   8       49.73       45.52      1.84 o 
  -9   9   8       44.21       50.53      2.69 o 
  -8   9   8        4.50        6.93      1.16 o 
  -7   9   8        0.83        0.35      0.76 o 
  -6   9   8      119.20      112.30      4.76 o 
  -5   9   8      372.70      344.82     13.90 o 
  -4   9   8      287.92      262.77      7.43 o 
  -3   9   8       32.75       31.37      1.85 o 
  -2   9   8      391.64      362.45      6.45 o 
  -1   9   8      154.47      145.05      3.66 o 
   0   9   8        9.62        8.79      0.78 o 
   1   9   8      267.13      233.73      5.18 o 
   2   9   8      530.80      571.64     12.46 o 
   3   9   8       18.79       21.87      1.57 o 
   4   9   8        6.30        6.93      0.93 o 
   5   9   8        1.74        0.43      0.54 o 
   6   9   8        6.62        3.65      0.95 o 
  -9  10   8      117.19      139.39      5.36 o 
  -8  10   8        1.46        1.68      0.71 o 
  -7  10   8        2.02        3.57      0.99 o 
  -6  10   8       23.44       23.87      2.21 o 
  -5  10   8      302.07      303.92      6.54 o 
  -4  10   8       71.12       77.09      3.91 o 
  -3  10   8      121.44      129.24      3.26 o 
  -2  10   8      104.06      101.46      3.27 o 
  -1  10   8        0.10        0.42      0.70 o 
   0  10   8       97.33       92.46      2.86 o 
   1  10   8       13.01       13.87      1.31 o 
   2  10   8        0.82        0.66      0.66 o 
   3  10   8       15.87       14.32      1.12 o 
   4  10   8        3.31        4.55      0.76 o 
   5  10   8       33.05       32.91      2.12 o 
  -8  11   8       83.78       93.87      2.70 o 
  -7  11   8        3.36        2.81      1.15 o 
  -6  11   8        2.71        1.59      0.82 o 
  -5  11   8        0.86        1.02      1.08 o 
  -4  11   8       11.61       11.12      1.55 o 
  -3  11   8       27.68       26.42      1.46 o 
  -2  11   8       15.04       11.79      1.37 o 
  -1  11   8       14.12       11.71      1.23 o 
   0  11   8       59.05       57.93      2.59 o 
   1  11   8        2.39        3.42      0.68 o 
   2  11   8       14.07       15.34      1.33 o 
   3  11   8      239.17      232.96      4.21 o 
   4  11   8        0.62        0.65      0.47 o 
   5  11   8        6.86        8.07      1.00 o 
  -8  12   8       10.71       16.03      1.00 o 
  -7  12   8        0.14       -0.28      0.62 o 
  -6  12   8       66.69       62.29      3.11 o 
  -5  12   8      398.10      402.82      7.19 o 
  -4  12   8       17.14       16.63      1.45 o 
  -3  12   8       50.62       47.24      2.07 o 
  -2  12   8        5.11        5.15      0.93 o 
  -1  12   8        0.26       -0.19      0.77 o 
   0  12   8       68.19       68.74      2.72 o 
   1  12   8        0.82        0.63      0.51 o 
   2  12   8       32.56       31.97      1.72 o 
   3  12   8        8.73       11.70      0.89 o 
   4  12   8        0.72        0.94      0.52 o 
  -7  13   8        4.52        6.67      0.64 o 
  -6  13   8        9.27       11.39      1.00 o 
  -5  13   8        0.47        2.59      0.68 o 
  -4  13   8        1.34        1.49      0.59 o 
  -3  13   8       50.47       48.63      2.34 o 
  -2  13   8        8.55        8.18      1.09 o 
  -1  13   8       45.98       51.41      2.18 o 
   0  13   8       62.44       55.28      2.65 o 
   1  13   8       46.12       50.95      2.09 o 
   2  13   8        1.98        1.03      0.55 o 
   3  13   8        0.73        0.22      0.39 o 
   4  13   8        0.51        0.46      0.68 o 
  -6  14   8        1.46        1.56      0.37 o 
  -5  14   8       80.81       93.01      2.70 o 
  -4  14   8        4.31        5.71      1.05 o 
  -3  14   8        0.99        0.62      0.43 o 
  -2  14   8       32.54       36.19      1.97 o 
  -1  14   8        0.27       -0.04      0.57 o 
   0  14   8      243.06      268.11      5.22 o 
   1  14   8       65.31       67.79      2.23 o 
   2  14   8       20.25       20.21      1.48 o 
   3  14   8        5.42        5.94      1.27 o 
  -5  15   8        0.01        0.22      0.65 o 
  -4  15   8        0.17        0.97      0.51 o 
  -3  15   8        0.96        0.93      0.48 o 
  -2  15   8        0.00        0.53      0.52 o 
  -1  15   8       22.78       22.87      1.48 o 
   0  15   8      107.23      112.66      3.19 o 
   1  15   8        0.01        0.28      0.42 o 
   2  15   8        3.65        3.63      0.95 o 
  -4  16   8       13.00       13.05      1.50 o 
  -3  16   8        6.80        6.01      1.21 o 
  -2  16   8        8.77        9.84      1.03 o 
  -1  16   8       23.61       24.47      1.62 o 
   0  16   8        5.12        4.90      0.77 o 
 -10   1   9        8.52       10.99      1.18 o 
  -9   1   9       62.49       61.89      5.61 o 
  -8   1   9        1.60        2.37      0.92 o 
  -7   1   9        0.68        1.37      1.04 o 
  -6   1   9        4.82        6.53      1.31 o 
  -5   1   9      688.18      609.29      8.74 o 
  -4   1   9      119.75      104.23      3.33 o 
  -3   1   9      712.78      614.52     10.28 o 
  -2   1   9       14.57       11.03      1.65 o 
  -1   1   9        3.10        2.81      1.02 o 
   0   1   9      632.24      592.53     11.30 o 
   1   1   9       25.55       22.55      1.39 o 
   2   1   9      344.86      315.64      8.68 o 
   3   1   9       17.21       16.29      1.41 o 
   4   1   9        0.04        0.34      0.67 o 
   5   1   9        1.71        2.62      0.95 o 
   6   1   9      247.75      256.02      6.47 o 
 -10   2   9       68.19       76.02      4.69 o 
  -9   2   9        0.24        2.49      0.86 o 
  -8   2   9        3.15        4.47      1.08 o 
  -7   2   9        7.17        5.73      1.21 o 
  -6   2   9      498.07      464.85      9.97 o 
  -5   2   9      496.58      442.61     10.10 o 
  -4   2   9      750.36      681.52     14.01 o 
  -3   2   9       79.61       77.44      2.30 o 
  -2   2   9      312.00      269.76      7.89 o 
  -1   2   9       53.18       49.50      2.07 o 
   0   2   9      181.18      175.92      5.48 o 
   1   2   9      352.66      307.39      9.17 o 
   2   2   9       56.91       57.68      2.59 o 
   3   2   9       42.37       40.12      2.12 o 
   4   2   9        3.74        5.82      1.02 o 
   5   2   9       30.18       31.97      2.48 o 
   6   2   9       60.83       67.84      2.53 o 
 -10   3   9      191.60      195.61      6.84 o 
  -9   3   9        1.49        2.19      0.62 o 
  -8   3   9        0.16        1.12      0.60 o 
  -7   3   9       13.45       10.03      1.04 o 
  -6   3   9      307.29      260.19      8.27 o 
  -5   3   9      188.55      176.09      4.96 o 
  -4   3   9      188.39      157.43      4.09 o 
  -3   3   9      201.46      188.72      3.94 o 
  -2   3   9       39.70       42.71      1.76 o 
  -1   3   9      116.92      105.66      2.80 o 
   0   3   9       24.48       20.51      1.08 o 
   1   3   9       33.91       28.24      2.09 o 
   2   3   9        0.27        0.24      0.66 o 
   3   3   9       22.04       20.38      1.51 o 
   4   3   9        0.15        0.49      0.63 o 
   5   3   9        2.42        0.74      0.51 o 
   6   3   9      103.66      107.14      3.10 o 
 -10   4   9       11.53        8.22      1.40 o 
  -9   4   9       17.19       16.76      1.25 o 
  -8   4   9        5.41        8.26      1.06 o 
  -7   4   9        5.36        7.72      0.93 o 
  -6   4   9       14.07       17.50      1.36 o 
  -5   4   9      397.19      372.93      8.26 o 
  -4   4   9       38.42       37.10      1.76 o 
  -3   4   9      151.75      161.51      3.78 o 
  -2   4   9      589.60      549.85      8.39 o 
  -1   4   9      489.70      476.19      8.89 o 
   0   4   9       35.59       33.84      1.47 o 
   1   4   9       61.96       64.30      2.41 o 
   2   4   9       27.47       28.02      1.78 o 
   3   4   9       29.40       30.92      4.04 o 
   4   4   9        0.85        1.08      0.56 o 
   5   4   9       51.06       58.39      2.17 o 
   6   4   9       22.90       24.39      1.40 o 
  -9   5   9        0.41        0.19      0.73 o 
  -8   5   9        0.00        0.89      0.50 o 
  -7   5   9       70.05       54.67      2.23 o 
  -6   5   9      175.92      154.17      5.27 o 
  -5   5   9       24.74       20.89      1.49 o 
  -4   5   9       79.03       72.06      2.77 o 
  -3   5   9       14.80       12.31      0.99 o 
  -2   5   9      127.43      118.23      3.28 o 
  -1   5   9      105.34       88.42      2.37 o 
   0   5   9      263.19      273.30      5.58 o 
   1   5   9       41.67       43.24      1.98 o 
   2   5   9        2.38        2.63      0.98 o 
   3   5   9        6.73        5.50      0.99 o 
   4   5   9        0.59        0.31      0.56 o 
   5   5   9        0.26        1.29      0.54 o 
   6   5   9       85.02       75.70      2.90 o 
  -9   6   9       31.65       31.96      1.56 o 
  -8   6   9       40.96       50.80      2.28 o 
  -7   6   9      138.34      135.71      3.47 o 
  -6   6   9        5.32        8.68      1.37 o 
  -5   6   9      372.32      334.40      7.75 o 
  -4   6   9       20.09       15.25      1.31 o 
  -3   6   9        6.85        6.00      0.92 o 
  -2   6   9        6.88        6.74      1.03 o 
  -1   6   9      179.88      172.93      4.02 o 
   0   6   9       66.13       54.11      2.21 o 
   1   6   9        1.96        3.82      0.64 o 
   2   6   9        3.33        2.54      0.71 o 
   3   6   9       22.12       20.08      2.01 o 
   4   6   9       22.74       26.61      1.75 o 
   5   6   9       33.02       33.65      1.79 o 
   6   6   9        1.79        2.06      0.62 o 
  -9   7   9       21.36       22.74      1.52 o 
  -8   7   9       21.03       23.33      1.51 o 
  -7   7   9        6.82        6.93      1.19 o 
  -6   7   9       57.69       43.69      3.00 o 
  -5   7   9        0.01        1.63      1.01 o 
  -4   7   9       12.45        9.56      1.10 o 
  -3   7   9      125.17      109.49      3.09 o 
  -2   7   9        4.73        2.52      0.66 o 
  -1   7   9       81.60       70.92      2.55 o 
   0   7   9      109.27       95.12      3.43 o 
   1   7   9      196.31      178.92      5.35 o 
   2   7   9       24.94       28.18      2.70 o 
   3   7   9       64.04       64.06      3.99 o 
   4   7   9      156.07      181.74      4.72 o 
   5   7   9       16.75       19.47      1.36 o 
  -9   8   9       25.90       25.39      1.66 o 
  -8   8   9       21.99       27.25      1.96 o 
  -7   8   9        3.11        3.99      1.02 o 
  -6   8   9        4.25        3.60      1.16 o 
  -5   8   9       93.42       90.13      4.29 o 
  -4   8   9        2.43        2.58      0.89 o 
  -3   8   9       12.79       11.42      1.03 o 
  -2   8   9       91.92       78.72      3.42 o 
  -1   8   9        1.85        3.51      0.69 o 
   0   8   9        7.24        9.72      1.33 o 
   1   8   9      124.92      143.39      5.96 o 
   2   8   9        8.61       11.63      1.75 o 
   3   8   9      139.69      147.13      8.07 o 
   4   8   9      125.60      130.29      3.79 o 
   5   8   9        0.19        0.49      0.36 o 
  -8   9   9        3.24        2.60      1.14 o 
  -7   9   9        2.20        2.03      0.79 o 
  -6   9   9        6.70        6.21      1.28 o 
  -5   9   9       93.37       94.03      4.32 o 
  -4   9   9       61.04       63.75      5.84 o 
  -3   9   9      126.28      127.00      4.17 o 
  -2   9   9       32.95       31.55      2.64 o 
  -1   9   9        1.74        1.16      0.81 o 
   0   9   9        2.61        3.40      1.31 o 
   1   9   9      130.84      144.65     11.97 o 
   2   9   9      101.57      110.45      4.95 o 
   3   9   9        8.63       10.17      1.19 o 
   4   9   9       25.01       27.50      1.82 o 
   5   9   9        2.38        1.68      0.59 o 
  -8  10   9       26.93       34.81      1.93 o 
  -7  10   9        5.37        5.53      1.03 o 
  -6  10   9       18.74       22.74      4.91 o 
  -5  10   9        2.37        2.40      0.97 o 
  -4  10   9      119.87      115.34      4.21 o 
  -3  10   9       18.69       21.24      1.69 o 
  -2  10   9        7.35        6.12      1.01 o 
  -1  10   9       19.61       16.08      2.87 o 
   0  10   9        7.85        7.78      1.52 o 
   1  10   9       46.31       48.07      3.30 o 
   2  10   9        0.30        0.11      0.64 o 
   3  10   9      128.91      144.05      3.97 o 
   4  10   9       42.10       35.69      1.76 o 
  -7  11   9        0.00        0.32      0.59 o 
  -6  11   9        0.34       -0.15      0.68 o 
  -5  11   9       90.68       85.63      3.76 o 
  -4  11   9      585.15      572.40      9.00 o 
  -3  11   9        0.38        1.42      0.62 o 
  -2  11   9       20.99       20.22      2.03 o 
  -1  11   9       37.14       43.35      2.97 o 
   0  11   9       24.79       28.82      2.48 o 
   1  11   9       37.85       38.17      2.26 o 
   2  11   9       39.98       43.23      2.88 o 
   3  11   9       49.22       56.19      2.24 o 
   4  11   9        0.76        4.28      1.10 o 
  -7  12   9        0.51        0.38      0.47 o 
  -6  12   9       85.58       95.39      5.29 o 
  -5  12   9       13.20       11.66      1.06 o 
  -4  12   9        0.94        1.45      0.63 o 
  -3  12   9       91.56       91.49      3.05 o 
  -2  12   9        1.46        1.40      0.65 o 
  -1  12   9       33.35       35.15      2.54 o 
   0  12   9       12.26       12.99      1.60 o 
   1  12   9      130.38      139.84      4.88 o 
   2  12   9       28.44       36.08      2.00 o 
   3  12   9       19.16       18.92      1.92 o 
  -6  13   9      127.65      136.67      3.81 o 
  -5  13   9        5.09        5.42      0.71 o 
  -4  13   9        0.31        0.22      0.45 o 
  -3  13   9       27.94       27.55      1.60 o 
  -2  13   9        8.02        7.56      1.16 o 
  -1  13   9        1.20        1.07      0.52 o 
   0  13   9       14.38       12.56      1.16 o 
   1  13   9        4.54        4.61      0.71 o 
   2  13   9        1.63        1.73      0.47 o 
  -5  14   9      155.39      163.93      5.57 o 
  -4  14   9        0.74        0.80      0.52 o 
  -3  14   9       11.49       11.61      0.96 o 
  -2  14   9       98.26      111.35      3.30 o 
  -1  14   9       30.40       33.73      2.06 o 
   0  14   9        8.00        9.50      0.93 o 
   1  14   9        1.95        1.12      0.68 o 
  -3  15   9        5.10        3.19      0.95 o 
  -2  15   9        9.45       11.84      1.08 o 
  -1  15   9       22.35       30.77      1.72 o 
   0  15   9       25.01       26.37      2.20 o 
  -9   0  10       31.87       35.82      3.06 o 
  -8   0  10       97.98      102.65      5.81 o 
  -7   0  10        1.81        5.81      1.77 o 
  -6   0  10        0.76        2.00      1.34 o 
  -5   0  10      304.96      285.76     11.21 o 
  -4   0  10      269.12      240.09     10.31 o 
  -3   0  10      984.33      946.65     16.40 o 
  -2   0  10      192.50      178.87      8.26 o 
  -1   0  10       28.82       23.99      3.35 o 
   0   0  10        2.17        2.29      0.95 o 
   1   0  10      531.20      479.87     13.35 o 
   2   0  10        0.96        2.60      1.03 o 
   3   0  10       61.24       72.18      3.81 o 
   4   0  10       23.99       28.55      2.16 o 
   5   0  10       19.90       19.87      1.59 o 
  -9   1  10       59.93       66.75      2.90 o 
  -8   1  10       28.48       30.38      2.23 o 
  -7   1  10       26.19       27.01      2.27 o 
  -6   1  10       24.81       22.16      2.14 o 
  -5   1  10      425.68      395.38      7.71 o 
  -4   1  10      351.28      316.62      8.45 o 
  -3   1  10       28.41       29.39      2.05 o 
  -2   1  10      223.11      226.38      5.03 o 
  -1   1  10        1.73        0.86      0.68 o 
   0   1  10       28.09       25.22      1.73 o 
   1   1  10        4.63        5.99      0.96 o 
   2   1  10      212.93      187.56      4.61 o 
   3   1  10       70.15       67.03      2.58 o 
   4   1  10        3.14        3.06      0.73 o 
   5   1  10        5.86        7.96      0.89 o 
  -9   2  10       40.48       49.29      2.45 o 
  -8   2  10        5.00        5.86      1.08 o 
  -7   2  10       25.54       27.15      2.25 o 
  -6   2  10       82.42       75.28      3.09 o 
  -5   2  10       26.42       25.53      1.91 o 
  -4   2  10      143.47      135.80      4.33 o 
  -3   2  10      211.20      189.36      5.23 o 
  -2   2  10      277.90      279.95      6.48 o 
  -1   2  10      303.90      296.44      6.86 o 
   0   2  10        0.83        1.06      0.54 o 
   1   2  10       10.67       10.69      1.08 o 
   2   2  10       27.52       23.58      1.48 o 
   3   2  10       14.01       17.42      1.21 o 
   4   2  10        9.22        9.79      0.97 o 
   5   2  10       13.07       12.54      0.91 o 
  -9   3  10        5.55        4.72      0.87 o 
  -8   3  10       39.74       45.96      3.42 o 
  -7   3  10        1.32        2.69      0.69 o 
  -6   3  10       99.66       90.09      3.38 o 
  -5   3  10       72.97       70.90      3.06 o 
  -4   3  10        0.02        0.68      0.73 o 
  -3   3  10      181.67      174.80      7.36 o 
  -2   3  10      405.52      402.19      8.44 o 
  -1   3  10       67.32       62.50      3.06 o 
   0   3  10      280.06      283.01      4.70 o 
   1   3  10       47.42       39.67      1.92 o 
   2   3  10        0.11        0.03      0.51 o 
   3   3  10        7.93        6.85      0.79 o 
   4   3  10        0.28        0.23      0.47 o 
   5   3  10        0.76        1.55      0.44 o 
  -9   4  10       45.09       50.88      2.55 o 
  -8   4  10      101.97      108.96      3.91 o 
  -7   4  10       15.03       18.50      1.46 o 
  -6   4  10      213.13      201.96      5.08 o 
  -5   4  10        3.01        3.19      0.83 o 
  -4   4  10      252.04      232.57      5.88 o 
  -3   4  10       31.95       31.17      2.62 o 
  -2   4  10      163.84      171.64      4.52 o 
  -1   4  10      404.01      375.36      9.61 o 
   0   4  10      847.96      803.02     21.05 o 
   1   4  10       18.96       18.19      1.33 o 
   2   4  10       24.77       25.92      1.52 o 
   3   4  10       13.01       14.38      1.23 o 
   4   4  10        0.16        0.98      0.48 o 
   5   4  10       39.90       41.32      1.81 o 
  -9   5  10       12.33       13.58      1.61 o 
  -8   5  10       10.71       15.49      1.17 o 
  -7   5  10       38.04       35.71      1.65 o 
  -6   5  10       42.35       39.90      1.87 o 
  -5   5  10        3.51        5.47      0.96 o 
  -4   5  10        1.78        1.79      0.68 o 
  -3   5  10       83.45       69.89      3.91 o 
  -2   5  10       16.95       21.90      1.63 o 
  -1   5  10      121.49      135.26      4.00 o 
   0   5  10        2.12        0.91      0.64 o 
   1   5  10       64.73       61.75      2.98 o 
   2   5  10        0.02       -0.07      0.45 o 
   3   5  10        6.10        5.38      0.95 o 
   4   5  10        2.18        1.87      0.57 o 
   5   5  10       83.56       97.84      4.92 o 
  -8   6  10       14.01       14.84      1.08 o 
  -7   6  10        6.36        6.00      0.86 o 
  -6   6  10       30.91       22.95      1.93 o 
  -5   6  10        8.65        8.93      1.14 o 
  -4   6  10        1.55        1.11      0.69 o 
  -3   6  10       25.95       24.07      1.87 o 
  -2   6  10      131.96      116.20      5.16 o 
  -1   6  10       99.50       81.87      3.38 o 
   0   6  10      224.13      238.67      6.38 o 
   1   6  10       84.48       86.44      3.05 o 
   2   6  10       71.30       75.03      2.70 o 
   3   6  10        5.32        4.81      0.82 o 
   4   6  10       33.11       33.94      2.24 o 
   5   6  10        4.14        4.45      1.12 o 
  -8   7  10        6.63        9.00      1.17 o 
  -7   7  10       79.60       84.32      3.51 o 
  -6   7  10       16.42       16.39      1.35 o 
  -5   7  10       76.63       67.87      2.87 o 
  -4   7  10       45.89       40.41      2.35 o 
  -3   7  10       45.82       41.24      2.89 o 
  -2   7  10        1.68        0.79      0.72 o 
  -1   7  10       56.18       44.12      2.25 o 
   0   7  10        5.03        3.49      0.77 o 
   1   7  10        7.42       10.04      1.09 o 
   2   7  10        0.80        0.84      0.60 o 
   3   7  10       31.23       33.60      1.91 o 
   4   7  10       72.90       85.55      3.43 o 
  -8   8  10       13.21       17.35      1.34 o 
  -7   8  10       24.53       23.18      1.79 o 
  -6   8  10        0.00        0.29      0.65 o 
  -5   8  10       25.90       24.60      1.70 o 
  -4   8  10        0.20        0.61      0.65 o 
  -3   8  10        2.58        1.55      0.85 o 
  -2   8  10       34.57       33.91      2.67 o 
  -1   8  10       29.04       34.91      2.29 o 
   0   8  10      204.28      213.36      5.87 o 
   1   8  10      278.28      279.04      7.63 o 
   2   8  10        5.33        6.12      0.96 o 
   3   8  10        0.69        0.71      0.43 o 
   4   8  10        3.60        3.37      0.77 o 
  -7   9  10        0.20       -0.28      0.55 o 
  -6   9  10        0.23       -0.33      0.66 o 
  -5   9  10       23.82       31.34      2.32 o 
  -4   9  10       98.55       97.75      4.19 o 
  -3   9  10       15.78       16.47      1.41 o 
  -2   9  10        6.36        4.47      1.24 o 
  -1   9  10        0.25        0.10      0.73 o 
   0   9  10      103.40      116.55      5.39 o 
   1   9  10       30.97       34.44      2.10 o 
   2   9  10       20.21       23.42      1.49 o 
   3   9  10       39.44       34.75      1.46 o 
  -7  10  10       30.29       29.42      2.40 o 
  -6  10  10       30.49       32.43      2.54 o 
  -5  10  10       51.03       64.40      3.09 o 
  -4  10  10      173.70      175.56      4.66 o 
  -3  10  10        4.74        3.74      0.73 o 
  -2  10  10        0.26        0.40      0.46 o 
  -1  10  10        1.56        1.98      0.88 o 
   0  10  10        5.45        8.04      1.06 o 
   1  10  10       97.18      114.01      4.29 o 
   2  10  10      120.44      132.03      3.49 o 
   3  10  10        0.90        0.61      0.40 o 
  -6  11  10       21.61       16.24      1.36 o 
  -5  11  10       24.49       21.97      1.71 o 
  -4  11  10       65.94       60.31      2.31 o 
  -3  11  10       58.13       66.06      2.15 o 
  -2  11  10       31.61       36.68      2.36 o 
  -1  11  10       53.45       59.65      2.44 o 
   0  11  10       42.91       41.90      2.57 o 
   1  11  10      100.34      120.10      3.30 o 
   2  11  10       73.79       76.78      2.38 o 
  -5  12  10        3.67        3.92      0.76 o 
  -4  12  10       29.12       32.14      1.53 o 
  -3  12  10        4.35        4.58      0.69 o 
  -2  12  10       44.62       50.82      2.56 o 
  -1  12  10       95.22      105.89      3.11 o 
   0  12  10       20.59       25.76      1.86 o 
   1  12  10      224.46      241.58      5.55 o 
  -4  13  10       37.98       48.33      3.06 o 
  -3  13  10       15.04       15.00      1.26 o 
  -2  13  10        3.14        3.55      0.65 o 
  -1  13  10       83.11       93.46      3.51 o 
   0  13  10        0.90        1.58      0.47 o 
  -8   1  11        9.79       12.09      1.26 o 
  -7   1  11        0.34        0.58      0.70 o 
  -6   1  11        0.61        0.69      0.77 o 
  -5   1  11       73.31       70.01      2.89 o 
  -4   1  11       97.74       90.83      4.16 o 
  -3   1  11        9.19       10.71      1.10 o 
  -2   1  11       30.30       25.03      1.61 o 
  -1   1  11        0.01        1.66      0.78 o 
   0   1  11       18.45       15.91      1.94 o 
   1   1  11      102.04       97.26      3.62 o 
   2   1  11        0.06        0.02      0.52 o 
   3   1  11       48.17       51.10      1.93 o 
   4   1  11       18.70       20.49      2.44 o 
  -8   2  11        1.50        5.56      0.94 o 
  -7   2  11      109.66      111.16      4.06 o 
  -6   2  11        4.06        4.47      0.81 o 
  -5   2  11       41.19       40.15      2.20 o 
  -4   2  11      181.69      178.79      5.91 o 
  -3   2  11      132.34      132.46      4.16 o 
  -2   2  11       19.01       17.72      1.60 o 
  -1   2  11      160.21      169.31      6.10 o 
   0   2  11        1.39        2.21      0.98 o 
   1   2  11        0.13        0.41      0.68 o 
   2   2  11       34.83       29.96      1.87 o 
   3   2  11       23.72       23.93      1.32 o 
   4   2  11        1.14        2.21      0.94 o 
  -8   3  11       61.48       69.34      2.75 o 
  -7   3  11        7.03        8.35      1.17 o 
  -6   3  11      109.61       93.79      3.15 o 
  -5   3  11        0.02        0.20      0.50 o 
  -4   3  11       28.60       27.69      1.62 o 
  -3   3  11      109.57       88.99      4.27 o 
  -2   3  11      200.31      185.42      5.26 o 
  -1   3  11       29.85       22.62      2.83 o 
   0   3  11      102.68      104.29      5.71 o 
   1   3  11        1.72        1.76      0.68 o 
   2   3  11       33.01       34.74      1.71 o 
   3   3  11       13.39       17.16      1.40 o 
   4   3  11        7.00        7.13      1.23 o 
  -8   4  11        6.29       11.22      1.08 o 
  -7   4  11       49.55       53.90      2.24 o 
  -6   4  11      190.87      194.37      4.54 o 
  -5   4  11       27.88       29.03      2.31 o 
  -4   4  11        4.94        6.44      1.30 o 
  -3   4  11       18.44       19.65      2.03 o 
  -2   4  11      101.89      108.11      4.35 o 
  -1   4  11       53.47       53.46      2.79 o 
   0   4  11        2.09        1.22      0.58 o 
   1   4  11       29.09       33.87      2.13 o 
   2   4  11        3.48        2.80      0.60 o 
   3   4  11       12.69       16.54      1.23 o 
  -7   5  11        0.28        0.40      0.40 o 
  -6   5  11       95.29       98.23      3.85 o 
  -5   5  11      104.15      102.01      4.18 o 
  -4   5  11        0.10        0.19      0.82 o 
  -3   5  11       31.12       29.91      2.10 o 
  -2   5  11        4.57        3.04      1.09 o 
  -1   5  11        4.10        2.05      0.75 o 
   0   5  11       10.41       13.91      1.20 o 
   1   5  11        0.68        1.49      0.54 o 
   2   5  11        0.69        1.64      0.59 o 
   3   5  11       14.06       14.80      1.44 o 
  -7   6  11        1.71        0.60      0.59 o 
  -6   6  11       11.36       12.84      1.11 o 
  -5   6  11       39.43       41.58      2.08 o 
  -4   6  11        7.42        9.70      1.19 o 
  -3   6  11       74.96       66.34      4.11 o 
  -2   6  11      118.40      104.86      3.65 o 
  -1   6  11      204.84      204.81      5.16 o 
   0   6  11        1.55        2.81      0.69 o 
   1   6  11        6.22        7.30      0.84 o 
   2   6  11      112.03      143.75     15.95 o 
   3   6  11        0.12        0.48      0.56 o 
  -7   7  11       34.37       36.03      1.88 o 
  -6   7  11       25.79       30.03      1.57 o 
  -5   7  11       10.28       11.36      1.29 o 
  -4   7  11       13.93       17.47      1.39 o 
  -3   7  11       52.75       44.69      2.77 o 
  -2   7  11       98.69       92.85      4.03 o 
  -1   7  11      101.67      113.85      3.59 o 
   0   7  11       33.94       42.00      2.67 o 
   1   7  11      122.84      133.30      4.56 o 
   2   7  11        0.03        0.01      0.51 o 
   3   7  11        5.58        5.76      1.40 o 
  -7   8  11       19.16       20.62      1.96 o 
  -6   8  11        6.80        7.47      0.98 o 
  -5   8  11        3.21        4.77      0.85 o 
  -4   8  11        1.85        1.97      0.71 o 
  -3   8  11       24.16       26.07      1.50 o 
  -2   8  11        3.85        2.24      0.77 o 
  -1   8  11       20.69       22.11      1.56 o 
   0   8  11       33.68       38.66      1.91 o 
   1   8  11        7.92       13.82      1.22 o 
   2   8  11       16.64       15.40      1.11 o 
  -6   9  11        0.56        1.28      0.56 o 
  -5   9  11        1.74        1.36      0.66 o 
  -4   9  11      123.28      129.77      3.87 o 
  -3   9  11       63.52       60.33      1.77 o 
  -2   9  11        8.70       10.21      1.03 o 
  -1   9  11       86.60       90.51      2.86 o 
   0   9  11        0.07       -0.34      0.51 o 
   1   9  11       55.44       62.67      2.23 o 
  -5  10  11      209.01      233.33      5.19 o 
  -4  10  11       12.09       14.39      1.33 o 
  -3  10  11       39.29       49.50      1.68 o 
  -2  10  11        0.49        0.59      0.38 o 
  -1  10  11        0.38        0.41      1.12 o 
   0  10  11        6.93        6.93      0.79 o 
   1  10  11      190.33      194.95      3.74 o 
  -4  11  11       21.97       22.21      2.10 o 
  -3  11  11      145.59      153.87      3.90 o 
  -2  11  11       22.57       24.96      1.30 o 
  -1  11  11        1.71        1.34      0.54 o 
   0  11  11      137.68      153.10      3.88 o 
  -7   0  12        9.58       10.98      1.58 o 
  -6   0  12        0.12        1.01      0.83 o 
  -5   0  12       50.02       48.89      3.70 o 
  -4   0  12      227.48      241.81      6.23 o 
  -3   0  12        6.26        4.95      1.01 o 
  -2   0  12      137.87      141.96      4.83 o 
  -1   0  12        8.46       10.17      1.29 o 
   0   0  12       16.50       16.83      2.42 o 
   1   0  12       19.22       25.01      2.74 o 
   2   0  12        1.96       -0.35      0.76 o 
  -7   1  12       40.92       45.53      3.45 o 
  -6   1  12        1.22        1.53      0.70 o 
  -5   1  12       16.86       19.18      1.35 o 
  -4   1  12        1.13        1.92      0.61 o 
  -3   1  12       90.67       98.81      2.77 o 
  -2   1  12       64.04       62.33      2.22 o 
  -1   1  12      162.72      162.60      4.30 o 
   0   1  12        8.80        9.90      1.06 o 
   1   1  12        0.06        0.33      0.59 o 
   2   1  12        5.09        4.57      0.84 o 
  -7   2  12        1.38        2.14      0.60 o 
  -6   2  12       17.85       17.36      2.25 o 
  -5   2  12       92.32       93.15      3.78 o 
  -4   2  12       10.02       10.38      1.06 o 
  -3   2  12      172.85      177.01      5.69 o 
  -2   2  12        2.01        2.40      0.68 o 
  -1   2  12        0.54        1.14      0.58 o 
   0   2  12       16.66       12.55      1.40 o 
   1   2  12        2.39        1.73      0.52 o 
   2   2  12      119.22      128.82      3.81 o 
  -7   3  12       95.79      102.13      4.49 o 
  -6   3  12       52.30       61.41      2.12 o 
  -5   3  12       33.98       37.63      1.84 o 
  -4   3  12      102.62      111.22      4.16 o 
  -3   3  12       81.13       86.05      3.05 o 
  -2   3  12        0.59        0.31      0.53 o 
  -1   3  12       71.72       71.77      3.40 o 
   0   3  12       38.31       39.05      1.98 o 
   1   3  12       77.03       87.21      2.73 o 
   2   3  12        0.40        2.41      0.64 o 
  -6   4  12        0.04       -0.21      0.52 o 
  -5   4  12       10.69        9.45      1.22 o 
  -4   4  12       16.32       19.16      1.74 o 
  -3   4  12       54.09       58.22      3.01 o 
  -2   4  12        1.41        3.36      0.78 o 
  -1   4  12       74.99       76.52      2.79 o 
   0   4  12       81.46       89.53      2.93 o 
   1   4  12      132.80      132.83      4.07 o 
   2   4  12       55.79       65.77      3.67 o 
  -6   5  12       96.14      104.17      4.55 o 
  -5   5  12        0.00        0.30      0.57 o 
  -4   5  12       39.76       43.50      2.47 o 
  -3   5  12        0.02        0.00      0.67 o 
  -2   5  12      185.97      202.58      5.69 o 
  -1   5  12        0.18       -0.02      0.44 o 
   0   5  12        1.79        2.80      0.65 o 
   1   5  12        7.95       10.90      1.17 o 
  -6   6  12       25.73       26.22      2.21 o 
  -5   6  12        0.51        1.77      0.68 o 
  -4   6  12       49.98       53.15      2.66 o 
  -3   6  12      195.65      214.95      5.62 o 
  -2   6  12       26.68       30.87      2.09 o 
  -1   6  12      113.85      108.23      4.42 o 
   0   6  12      181.32      182.32      3.88 o 
   1   6  12      117.76      126.92      4.63 o 
  -5   7  12       45.66       55.06      2.29 o 
  -4   7  12       61.22       74.01      2.91 o 
  -3   7  12       48.22       47.95      2.41 o 
  -2   7  12        0.38        0.06      0.51 o 
  -1   7  12       21.09       25.11      1.69 o 
   0   7  12       50.79       60.20      1.97 o 
  -4   8  12        6.42        6.70      0.84 o 
  -3   8  12        8.04        6.85      0.73 o 
  -2   8  12        3.68        2.02      0.40 o 
  -1   8  12       14.10       20.06      1.46 o 
   0   8  12        6.89        6.06      1.08 o 
  -5   1  13       37.96       34.82      2.46 o 
  -4   1  13        0.05        0.19      0.41 o 
  -3   1  13        9.93       12.68      0.93 o 
  -2   1  13        9.64       10.15      0.76 o 
  -1   1  13       14.22       15.78      1.33 o 
   0   1  13        6.64       10.02      2.03 o 
  -5   2  13        7.88        8.47      1.27 o 
  -4   2  13       46.88       51.59      2.22 o 
  -3   2  13        1.17        0.94      0.55 o 
  -2   2  13       23.87       25.20      1.00 o 
  -1   2  13       43.70       45.14      2.43 o 
  -4   3  13        1.80        3.31      0.63 o 
  -3   3  13        0.98        1.60      0.57 o 
  -2   3  13      111.39      124.35      5.23 o 
  -1   3  13       24.14       26.69      2.29 o 
  -4   4  13        1.77        1.20      0.76 o 
  -3   4  13       14.39       18.32      1.85 o 
  -2   4  13        8.66        8.76      0.96 o 
                                                 
